# Supplementary material for: Ethyl 4-methyl-1,3-dioxo-1,2,3,4-tetra­hydro­isoquinoline-4-carboxyl­ate
Source: Acta Crystallogr Sect E Struct Rep Online. 2012 Feb 29;68(Pt 3):o891. doi: 10.1107/S1600536812008136 (PMC3297938; doi:10.1107/S1600536812008136)
Supplement: Supplementary file 1 [file e-68-0o891-sup1.cif]

##############################################################################
#                                                                            #
# This CIF contains the data in a paper accepted for publication in          #
# Acta Crystallographica Section E. It conforms to the requirements of       #
# Notes for Authors for Acta Crystallographica Section E, and has been       #
# peer reviewed under the auspices of the IUCr Commission on Journals.       #
#                                                                            #
# Full details of the Crystallographic Information File format               #
# are given in the paper "The Crystallographic Information File (CIF):       #
# a New Standard Archive File for Crystallography" by S. R. Hall, F. H.      #
# Allen and I. D. Brown [Acta Cryst. (1991), A47, 655-685].                  #
#                                                                            #
# The current version of the core CIF dictionary is obtainable from          #
# ftp://ftp.iucr.org/pub/cif_core.dic.                                       #
#                                                                            #
# Software is freely available for graphical display of the structure(s)     #
# in this CIF. For information consult the CIF software page                 #
# http://www.iucr.org/resources/cif/software.                                #
#                                                                            #
# This file may be used for bona fide research purposes within the           #
# scientific community so long as proper attribution is given to the journal # 
# article from which it was obtained.                                        #
#                                                                            #
##############################################################################
data_I
_audit_creation_method     SHELXL-97
_chemical_name_systematic
;
Ethyl 4-methyl-1,3-dioxo-1,2,3,4-tetrahydroisoquinoline-4-carboxylate
;
_chemical_name_common     ?
_chemical_formula_moiety     'C13 H13 N O4'
_chemical_formula_sum     'C13 H13 N O4'
_chemical_formula_iupac     'C13 H13 N O4'
_chemical_formula_weight     247.24
_chemical_melting_point     ?
_symmetry_cell_setting     triclinic
_symmetry_space_group_name_H-M     'P -1'
_symmetry_space_group_name_Hall     '-P 1'
loop_
    _symmetry_equiv_pos_as_xyz
    'x, y, z'
    '-x, -y, -z'
_cell_length_a     6.4585(9)
_cell_length_b     8.1999(7)
_cell_length_c     12.5763(11)
_cell_angle_alpha     78.876(7)
_cell_angle_beta     77.228(9)
_cell_angle_gamma     72.354(9)
_cell_volume     613.28(11)
_cell_formula_units_Z     2
_cell_measurement_reflns_used     1387
_cell_measurement_theta_min     3.2994
_cell_measurement_theta_max     29.1594
_cell_measurement_temperature     293(2)
_exptl_crystal_description     platelet
_exptl_crystal_colour     colorless
_exptl_crystal_size_max     0.38
_exptl_crystal_size_mid     0.23
_exptl_crystal_size_min     0.09
_exptl_crystal_density_diffrn     1.339
_exptl_crystal_density_meas     ?
_exptl_crystal_density_method     'not measured'
_exptl_crystal_F_000     260
_exptl_absorpt_coefficient_mu     0.100
_exptl_absorpt_correction_type     multi-scan
_exptl_absorpt_process_details
;
(CrysAlis PRO; Agilent, 2010)
;
_exptl_absorpt_correction_T_min     0.9629
_exptl_absorpt_correction_T_max     0.9910
_exptl_special_details
;
^1^H NMR (400 MHz,
CDCl~3~): 8.37 (br s, 1H), 8.26 (d, <i>J</i> = 8.0 Hz, 1H), 7.68 (t,
<i>J</i> = 8.0 Hz, 1H), 7.52 (t, <i>J</i> = 8.0 Hz, 1H), 7.41 (d,
<i>J</i> = 7.6 Hz, 1H), 4.23-4.05 (m, 2H), 1.89 (s, 3H), 1.12 (t,
<i>J</i> = 7.2 Hz, 3H) ppm; ^13^C NMR (100 MHz, CDCl~3~): 171.1, 169.1,
163.6, 140.1, 134.8, 128.9, 128.6, 125.9, 123.5, 62.6, 55.0, 25.1, 13.7
ppm.
;
_diffrn_ambient_temperature     293(2)
_diffrn_radiation_type     MoK\a
_diffrn_radiation_wavelength     0.71073
_diffrn_radiation_source     'fine-focus sealed tube'
_diffrn_radiation_monochromator     graphite
_diffrn_measurement_device_type     'Agilent Xcalibur Atlas Gemini ultra'
_diffrn_measurement_method     '\w scans'
_diffrn_detector_area_resol_mean     10.3592
_diffrn_reflns_number     3820
_diffrn_reflns_av_R_equivalents     0.0212
_diffrn_reflns_av_sigmaI/netI     0.0363
_diffrn_reflns_theta_min     3.31
_diffrn_reflns_theta_max     25.35
_diffrn_reflns_theta_full     25.35
_diffrn_measured_fraction_theta_max     0.996
_diffrn_measured_fraction_theta_full     0.996
_diffrn_reflns_limit_h_min     -7
_diffrn_reflns_limit_h_max     6
_diffrn_reflns_limit_k_min     -9
_diffrn_reflns_limit_k_max     9
_diffrn_reflns_limit_l_min     -14
_diffrn_reflns_limit_l_max     15
_diffrn_standards_number     ?
_diffrn_standards_interval_count     ?
_diffrn_standards_interval_time     ?
_diffrn_standards_decay_%     ?
_refine_special_details
;
 Refinement of F^2^ against ALL reflections.  The weighted R-factor wR and
 goodness of fit S are based on F^2^, conventional R-factors R are based
 on F, with F set to zero for negative F^2^. The threshold expression of
 F^2^ > 2sigma(F^2^) is used only for calculating R-factors(gt) etc. and is
 not relevant to the choice of reflections for refinement.  R-factors based
 on F^2^ are statistically about twice as large as those based on F, and R-
 factors based on ALL data will be even larger.
;
_reflns_number_total     2243
_reflns_number_gt     1659
_reflns_threshold_expression     I>2sigma(I)
_refine_ls_structure_factor_coef     Fsqd
_refine_ls_matrix_type     full
_refine_ls_R_factor_all     0.0704
_refine_ls_R_factor_gt     0.0494
_refine_ls_wR_factor_gt     0.1193
_refine_ls_wR_factor_ref     0.1346
_refine_ls_goodness_of_fit_ref     1.063
_refine_ls_restrained_S_all     1.071
_refine_ls_number_reflns     2243
_refine_ls_number_parameters     170
_refine_ls_number_restraints     5
_refine_ls_hydrogen_treatment     constr
_refine_ls_weighting_scheme     calc
_refine_ls_weighting_details
         'calc w=1/[\s^2^(Fo^2^)+(0.0610P)^2^+0.1013P] where P=(Fo^2^+2Fc^2^)/3'
_atom_sites_solution_hydrogens     geom
_atom_sites_solution_primary     direct
_atom_sites_solution_secondary     difmap
_refine_ls_shift/su_max     0.000
_refine_ls_shift/su_mean     0.000
_refine_diff_density_max     0.181
_refine_diff_density_min     -0.246
_refine_ls_extinction_method     none
_refine_ls_extinction_coef     ?
loop_
    _atom_type_symbol
    _atom_type_description
    _atom_type_scat_dispersion_real
    _atom_type_scat_dispersion_imag
    _atom_type_scat_source
    'C' 'C' 0.0033 0.0016
                         'International Tables Vol C Tables 4.2.6.8 and 6.1.1.4'
    'H' 'H' 0.0000 0.0000
                         'International Tables Vol C Tables 4.2.6.8 and 6.1.1.4'
    'N' 'N' 0.0061 0.0033
                         'International Tables Vol C Tables 4.2.6.8 and 6.1.1.4'
    'O' 'O' 0.0106 0.0060
                         'International Tables Vol C Tables 4.2.6.8 and 6.1.1.4'
_computing_data_collection     'CrysAlis PRO (Agilent, 2010)'
_computing_cell_refinement     'CrysAlis PRO (Agilent, 2010)'
_computing_data_reduction     'CrysAlis PRO (Agilent, 2010)'
_computing_structure_solution     'SHELXS97 (Sheldrick, 2008)'
_computing_structure_refinement     'SHELXL97 (Sheldrick, 2008)'
_computing_molecular_graphics     'OLEX2 (Dolomanov <i>et al.</i>, 2009)'
_computing_publication_material     'OLEX2 (Dolomanov <i>et al.</i>, 2009)'
loop_
    _atom_site_type_symbol
    _atom_site_label
    _atom_site_fract_x
    _atom_site_fract_y
    _atom_site_fract_z
    _atom_site_U_iso_or_equiv
    _atom_site_adp_type
    _atom_site_calc_flag
    _atom_site_refinement_flags
    _atom_site_occupancy
    _atom_site_symmetry_multiplicity
    _atom_site_disorder_assembly
    _atom_site_disorder_group
    O O1 0.2337(3) -0.13049(17) 0.54786(12) 0.0529(4) Uani d . 1 1 . .
    O O2 -0.1215(2) 0.40108(18) 0.63638(13) 0.0527(4) Uani d . 1 1 . .
    O O3 0.1682(3) 0.4585(2) 0.83716(14) 0.0734(6) Uani d . 1 1 . .
    O O4 -0.0080(3) 0.2543(2) 0.86413(12) 0.0610(5) Uani d . 1 1 A .
    N N1 0.0689(3) 0.13902(19) 0.58943(13) 0.0379(4) Uani d . 1 1 . .
    H H1 -0.0268 0.1471 0.5494 0.046 Uiso calc R 1 1 . .
    C C1 0.5645(4) -0.1829(3) 0.67306(17) 0.0453(5) Uani d . 1 1 . .
    H H1A 0.5636 -0.2759 0.6411 0.054 Uiso calc R 1 1 . .
    C C2 0.7280(4) -0.1987(3) 0.7311(2) 0.0559(6) Uani d . 1 1 . .
    H H2 0.8373 -0.3023 0.7390 0.067 Uiso calc R 1 1 . .
    C C3 0.7288(4) -0.0596(3) 0.7776(2) 0.0578(6) Uani d . 1 1 . .
    H H3 0.8405 -0.0696 0.8161 0.069 Uiso calc R 1 1 . .
    C C4 0.5663(4) 0.0937(3) 0.76769(18) 0.0477(6) Uani d . 1 1 . .
    H H4 0.5684 0.1858 0.8001 0.057 Uiso calc R 1 1 . .
    C C5 0.3988(3) 0.1116(2) 0.70940(15) 0.0333(4) Uani d . 1 1 . .
    C C6 0.4003(3) -0.0284(2) 0.66182(14) 0.0333(4) Uani d . 1 1 . .
    C C7 0.2317(3) -0.0136(2) 0.59585(15) 0.0353(5) Uani d . 1 1 . .
    C C8 0.0413(3) 0.2804(2) 0.63970(15) 0.0338(4) Uani d . 1 1 . .
    C C9 0.2282(3) 0.2843(2) 0.69348(14) 0.0325(4) Uani d . 1 1 . .
    C C10 0.3389(4) 0.4169(3) 0.61867(18) 0.0478(5) Uani d . 1 1 . .
    H H10A 0.4522 0.4298 0.6520 0.072 Uiso calc R 1 1 . .
    H H10B 0.2307 0.5261 0.6088 0.072 Uiso calc R 1 1 . .
    H H10C 0.4030 0.3776 0.5485 0.072 Uiso calc R 1 1 . .
    C C11 0.1267(3) 0.3452(3) 0.80564(17) 0.0420(5) Uani d . 1 1 . .
    C C12 -0.1109(6) 0.3031(5) 0.9735(2) 0.0928(10) Uani d DU 1 1 . .
    H H12A 0.0009 0.2758 1.0194 0.111 Uiso calc PR 0.758(6) 1 A 1
    H H12B -0.1798 0.4266 0.9674 0.111 Uiso calc PR 0.758(6) 1 A 1
    H H12C -0.0798 0.2026 1.0286 0.111 Uiso calc PR 0.242(6) 1 A 2
    H H12D -0.0493 0.3888 0.9884 0.111 Uiso calc PR 0.242(6) 1 A 2
    C C13 -0.2713(9) 0.2137(8) 1.0226(3) 0.1076(18) Uani d PDU 0.758(6) 1 A 1
    H H13A -0.3858 0.2455 0.9791 0.161 Uiso calc PR 0.758(6) 1 A 1
    H H13B -0.3334 0.2432 1.0954 0.161 Uiso calc PR 0.758(6) 1 A 1
    H H13C -0.2036 0.0915 1.0268 0.161 Uiso calc PR 0.758(6) 1 A 1
    C C13A -0.340(2) 0.371(2) 0.9802(11) 0.1076(18) Uani d PDU 0.242(6) 1 A 2
    H H13D -0.3722 0.4842 0.9389 0.161 Uiso calc PR 0.242(6) 1 A 2
    H H13E -0.4090 0.3774 1.0558 0.161 Uiso calc PR 0.242(6) 1 A 2
    H H13F -0.3969 0.2969 0.9504 0.161 Uiso calc PR 0.242(6) 1 A 2
loop_
    _atom_site_aniso_label
    _atom_site_aniso_U_11
    _atom_site_aniso_U_22
    _atom_site_aniso_U_33
    _atom_site_aniso_U_12
    _atom_site_aniso_U_13
    _atom_site_aniso_U_23
    O1 0.0628(10) 0.0400(8) 0.0648(10) -0.0090(7) -0.0201(8) -0.0254(7)
    O2 0.0404(9) 0.0454(9) 0.0740(10) 0.0051(7) -0.0223(7) -0.0247(8)
    O3 0.0921(14) 0.0731(11) 0.0728(11) -0.0273(10) -0.0124(10) -0.0462(10)
    O4 0.0681(11) 0.0740(11) 0.0415(8) -0.0234(9) 0.0101(7) -0.0258(8)
    N1 0.0375(10) 0.0385(9) 0.0429(9) -0.0059(7) -0.0146(7) -0.0159(7)
    C1 0.0484(13) 0.0332(11) 0.0496(12) -0.0030(9) -0.0069(10) -0.0094(9)
    C2 0.0492(14) 0.0422(12) 0.0656(15) 0.0057(10) -0.0151(11) -0.0057(11)
    C3 0.0463(14) 0.0610(15) 0.0650(15) -0.0035(12) -0.0275(11) -0.0035(12)
    C4 0.0460(13) 0.0464(12) 0.0569(13) -0.0082(10) -0.0224(10) -0.0133(10)
    C5 0.0323(10) 0.0331(10) 0.0342(10) -0.0069(8) -0.0043(8) -0.0089(8)
    C6 0.0351(11) 0.0307(10) 0.0323(10) -0.0078(8) -0.0024(8) -0.0062(8)
    C7 0.0385(11) 0.0320(10) 0.0371(10) -0.0104(9) -0.0027(8) -0.0114(8)
    C8 0.0323(11) 0.0333(10) 0.0367(10) -0.0072(8) -0.0050(8) -0.0112(8)
    C9 0.0329(10) 0.0293(9) 0.0380(10) -0.0073(8) -0.0070(8) -0.0116(8)
    C10 0.0494(13) 0.0361(11) 0.0607(13) -0.0152(10) -0.0107(10) -0.0058(10)
    C11 0.0405(12) 0.0409(11) 0.0459(12) -0.0019(10) -0.0133(9) -0.0168(10)
    C12 0.094(2) 0.134(3) 0.0461(15) -0.029(2) 0.0168(14) -0.0391(17)
    C13 0.125(4) 0.143(5) 0.059(3) -0.068(4) 0.035(2) -0.030(3)
    C13A 0.125(4) 0.143(5) 0.059(3) -0.068(4) 0.035(2) -0.030(3)
_geom_special_details
;
 All esds (except the esd in the dihedral angle between two l.s. planes)
 are estimated using the full covariance matrix.  The cell esds are taken
 into account individually in the estimation of esds in distances, angles
 and torsion angles; correlations between esds in cell parameters are only
 used when they are defined by crystal symmetry.  An approximate (isotropic)
 treatment of cell esds is used for estimating esds involving l.s. planes.
;
loop_
    _geom_bond_atom_site_label_1
    _geom_bond_atom_site_label_2
    _geom_bond_site_symmetry_2
    _geom_bond_distance
    _geom_bond_publ_flag
    O1 C7 . 1.223(2) ?
    O2 C8 . 1.208(2) ?
    O3 C11 . 1.197(2) ?
    O4 C11 . 1.324(3) ?
    O4 C12 . 1.463(3) ?
    N1 C7 . 1.371(2) ?
    N1 C8 . 1.372(2) ?
    N1 H1 . 0.8600 ?
    C1 C2 . 1.373(3) ?
    C1 C6 . 1.390(3) ?
    C1 H1A . 0.9300 ?
    C2 C3 . 1.380(3) ?
    C2 H2 . 0.9300 ?
    C3 C4 . 1.376(3) ?
    C3 H3 . 0.9300 ?
    C4 C5 . 1.394(3) ?
    C4 H4 . 0.9300 ?
    C5 C6 . 1.390(2) ?
    C5 C9 . 1.517(2) ?
    C6 C7 . 1.473(3) ?
    C8 C9 . 1.519(3) ?
    C9 C11 . 1.527(3) ?
    C9 C10 . 1.535(3) ?
    C10 H10A . 0.9600 ?
    C10 H10B . 0.9600 ?
    C10 H10C . 0.9600 ?
    C12 C13A . 1.406(13) ?
    C12 C13 . 1.412(5) ?
    C12 H12A . 0.9700 ?
    C12 H12B . 0.9700 ?
    C12 H12C . 0.9700 ?
    C12 H12D . 0.9700 ?
    C13 H13A . 0.9600 ?
    C13 H13B . 0.9600 ?
    C13 H13C . 0.9600 ?
    C13A H13D . 0.9600 ?
    C13A H13E . 0.9600 ?
    C13A H13F . 0.9600 ?
loop_
    _geom_angle_atom_site_label_1
    _geom_angle_atom_site_label_2
    _geom_angle_atom_site_label_3
    _geom_angle_site_symmetry_1
    _geom_angle_site_symmetry_3
    _geom_angle
    _geom_angle_publ_flag
    C11 O4 C12 . . 115.2(2) ?
    C7 N1 C8 . . 127.34(15) ?
    C7 N1 H1 . . 116.3 ?
    C8 N1 H1 . . 116.3 ?
    C2 C1 C6 . . 120.26(19) ?
    C2 C1 H1A . . 119.9 ?
    C6 C1 H1A . . 119.9 ?
    C1 C2 C3 . . 119.5(2) ?
    C1 C2 H2 . . 120.3 ?
    C3 C2 H2 . . 120.3 ?
    C4 C3 C2 . . 120.8(2) ?
    C4 C3 H3 . . 119.6 ?
    C2 C3 H3 . . 119.6 ?
    C3 C4 C5 . . 120.40(19) ?
    C3 C4 H4 . . 119.8 ?
    C5 C4 H4 . . 119.8 ?
    C6 C5 C4 . . 118.45(18) ?
    C6 C5 C9 . . 121.52(16) ?
    C4 C5 C9 . . 119.93(16) ?
    C1 C6 C5 . . 120.58(18) ?
    C1 C6 C7 . . 118.94(17) ?
    C5 C6 C7 . . 120.46(16) ?
    O1 C7 N1 . . 120.24(17) ?
    O1 C7 C6 . . 122.58(17) ?
    N1 C7 C6 . . 117.17(15) ?
    O2 C8 N1 . . 120.90(17) ?
    O2 C8 C9 . . 121.31(15) ?
    N1 C8 C9 . . 117.70(15) ?
    C5 C9 C8 . . 114.29(15) ?
    C5 C9 C11 . . 108.88(15) ?
    C8 C9 C11 . . 107.75(15) ?
    C5 C9 C10 . . 109.59(16) ?
    C8 C9 C10 . . 106.40(15) ?
    C11 C9 C10 . . 109.85(16) ?
    C9 C10 H10A . . 109.5 ?
    C9 C10 H10B . . 109.5 ?
    H10A C10 H10B . . 109.5 ?
    C9 C10 H10C . . 109.5 ?
    H10A C10 H10C . . 109.5 ?
    H10B C10 H10C . . 109.5 ?
    O3 C11 O4 . . 124.5(2) ?
    O3 C11 C9 . . 123.9(2) ?
    O4 C11 C9 . . 111.54(16) ?
    C13A C12 C13 . . 54.0(7) ?
    C13A C12 O4 . . 110.5(6) ?
    C13 C12 O4 . . 110.2(3) ?
    C13A C12 H12A . . 139.8 ?
    C13 C12 H12A . . 109.6 ?
    O4 C12 H12A . . 109.6 ?
    C13A C12 H12B . . 58.6 ?
    C13 C12 H12B . . 109.6 ?
    O4 C12 H12B . . 109.6 ?
    H12A C12 H12B . . 108.1 ?
    C13A C12 H12C . . 109.5 ?
    C13 C12 H12C . . 58.8 ?
    O4 C12 H12C . . 109.5 ?
    H12A C12 H12C . . 54.2 ?
    H12B C12 H12C . . 140.7 ?
    C13A C12 H12D . . 109.5 ?
    C13 C12 H12D . . 140.2 ?
    O4 C12 H12D . . 109.5 ?
    H12A C12 H12D . . 56.7 ?
    H12B C12 H12D . . 54.3 ?
    H12C C12 H12D . . 108.1 ?
    C12 C13 H13A . . 109.5 ?
    C12 C13 H13B . . 109.5 ?
    C12 C13 H13C . . 109.5 ?
    C12 C13A H13D . . 109.5 ?
    C12 C13A H13E . . 109.5 ?
    H13D C13A H13E . . 109.5 ?
    C12 C13A H13F . . 109.5 ?
    H13D C13A H13F . . 109.5 ?
    H13E C13A H13F . . 109.5 ?
loop_
    _geom_hbond_atom_site_label_D
    _geom_hbond_atom_site_label_H
    _geom_hbond_atom_site_label_A
    _geom_hbond_site_symmetry_A
    _geom_hbond_distance_DH
    _geom_hbond_distance_HA
    _geom_hbond_distance_DA
    _geom_hbond_angle_DHA
    N1 H1 O1 2_556 0.86 2.05 2.903(3) 172
data_global
_journal_date_recd_electronic     2012-02-18
_journal_date_accepted     2012-02-23
_journal_name_full     'Acta Crystallographica, Section E'
_journal_year     2012
_journal_volume     68
_journal_issue      3
_journal_page_first     o891
_journal_page_last     o891
_journal_paper_category     QO
_journal_paper_doi     10.1107/S1600536812008136
_journal_coeditor_code     XU5472
_publ_contact_author_name     'Jin-Long Wu'
_publ_contact_author_address
;
Laboratory of Asymmetric Catalysis and Synthesis
Department of Chemistry
Zhejiang University
Hangzhou, Zhejiang 310027
People's Republic of China
;
_publ_contact_author_email     'wyz@zju.edu.cn'
_publ_contact_author_fax     '+86-571-87953128'
_publ_contact_author_phone     '+86-571-87953128'
_publ_section_title
;
Ethyl 4-methyl-1,3-dioxo-1,2,3,4-tetrahydroisoquinoline-4-carboxylate
;
loop_
    _publ_author_name
    _publ_author_address
    'Li, Xing-Yao'
;
Laboratory of Asymmetric Catalysis and Synthesis
Department of Chemistry
Zhejiang University
Hangzhou 310027
People's Republic of China
;
    'Wu, Jin-Long'
;
Laboratory of Asymmetric Catalysis and Synthesis
Department of Chemistry
Zhejiang University
Hangzhou 310027
People's Republic of China
;
