# Supplementary material for: Ethyl 4-methyl-1,3-dioxo-1,2,3,4-tetra­hydro­isoquinoline-4-carboxyl­ate
Source: Acta Crystallogr Sect E Struct Rep Online. 2012 Feb 29;68(Pt 3):o891. doi: 10.1107/S1600536812008136 (PMC3297938; doi:10.1107/S1600536812008136)
Supplement: Supplementary file 2 [file e-68-0o891-Isup2.hkl]

# 
# h,k,l, Fc-squared, Fo-squared, sigma(Fo-squared) and status flag 
# 
data_I
_shelx_title '111206_lxy101129a in P-1 2'
_shelx_refln_list_code          4 
_shelx_F_calc_maximum      106.59 
_exptl_crystal_F_000       260.00 
_reflns_d_resolution_high  0.8301 
 
loop_ 
 _symmetry_equiv_pos_as_xyz 
 'x, y, z' 
 '-x, -y, -z' 
 
_cell_length_a     6.4585 
_cell_length_b     8.1999 
_cell_length_c    12.5763 
_cell_angle_alpha  78.876 
_cell_angle_beta   77.228 
_cell_angle_gamma  72.354 
 
_shelx_F_squared_multiplier     1.000 
 
loop_ 
 _refln_index_h 
 _refln_index_k 
 _refln_index_l 
 _refln_F_squared_calc 
 _refln_F_squared_meas 
 _refln_F_squared_sigma 
 _refln_observed_status 
   2   0   0      135.45      157.75      4.62 o 
   3   0   0        1.92        1.87      0.84 o 
   4   0   0        1.20        0.66      0.57 o 
   5   0   0       25.35       29.08      2.54 o 
   6   0   0       86.64       84.32      6.56 o 
   7   0   0        3.89        6.59      2.41 o 
  -7   1   0        0.35        0.38      1.70 o 
  -6   1   0       43.07       42.50      4.59 o 
  -5   1   0      131.34      131.54      7.26 o 
  -4   1   0      195.91      192.61      8.54 o 
  -3   1   0      160.01      161.39      4.22 o 
  -2   1   0       36.19       25.03      1.45 o 
  -1   1   0      309.93      314.10      5.35 o 
   1   1   0     2254.62     2074.41     12.26 o 
   2   1   0        1.99        4.77      1.01 o 
   3   1   0       20.65       24.06      2.24 o 
   4   1   0      105.35      102.85      5.34 o 
   5   1   0        8.65        6.88      1.72 o 
   6   1   0      155.41      167.88      8.84 o 
   7   1   0        0.11        0.94      0.94 o 
  -6   2   0        8.24        5.87      1.94 o 
  -5   2   0        2.02        1.09      0.97 o 
  -4   2   0        4.30        1.71      1.01 o 
  -3   2   0        7.87       15.14      2.38 o 
  -2   2   0      105.45      121.30      3.39 o 
  -1   2   0      841.86      812.31      5.31 o 
   0   2   0      204.30      191.88      3.87 o 
   1   2   0      294.39      260.48      3.69 o 
   2   2   0      701.65      644.37      9.83 o 
   3   2   0      745.21      729.08     12.20 o 
   4   2   0      386.83      402.09     10.59 o 
   5   2   0        0.19        1.92      1.50 o 
   6   2   0        3.16        2.82      1.55 o 
   7   2   0        3.55        6.39      2.32 o 
  -6   3   0        1.77        3.85      1.69 o 
  -5   3   0       19.27       26.26      3.65 o 
  -4   3   0        3.58        4.93      1.67 o 
  -3   3   0        0.61        0.87      0.53 o 
  -2   3   0       31.25       32.55      1.42 o 
  -1   3   0       17.35       12.78      0.83 o 
   0   3   0       13.16       14.06      0.70 o 
   1   3   0      143.58      132.44      2.50 o 
   2   3   0       36.39       42.70      1.97 o 
   3   3   0        3.79        4.70      1.20 o 
   4   3   0      129.26      125.30      6.07 o 
   5   3   0       48.28       47.87      4.29 o 
   6   3   0        0.80        1.20      1.55 o 
   7   3   0        1.73        5.69      2.23 o 
  -5   4   0        7.43        5.52      1.20 o 
  -4   4   0      117.81      103.63      6.67 o 
  -3   4   0        0.35        0.62      0.50 o 
  -2   4   0       76.56       76.89      2.32 o 
  -1   4   0        1.95        3.19      0.41 o 
   0   4   0       31.02       36.06      1.21 o 
   1   4   0       72.04       68.38      2.00 o 
   2   4   0      153.22      173.47      4.34 o 
   3   4   0      182.64      201.79      5.13 o 
   4   4   0       68.45       76.08      2.86 o 
   5   4   0       25.02       21.44      3.10 o 
   6   4   0        2.42        4.59      1.83 o 
   7   4   0        1.22        1.68      1.33 o 
  -5   5   0        6.29        4.10      1.70 o 
  -4   5   0        1.93        2.73      1.53 o 
  -3   5   0       98.12       75.70      4.04 o 
  -2   5   0        6.96        6.60      0.81 o 
  -1   5   0        0.39        1.09      0.53 o 
   0   5   0        0.52        1.56      0.36 o 
   1   5   0      125.30      125.19      3.45 o 
   2   5   0       55.70       63.90      3.19 o 
   3   5   0      229.08      202.04     17.26 o 
   4   5   0        7.75        8.39      1.87 o 
   5   5   0       13.11       16.62      2.91 o 
   6   5   0        0.72        2.00      1.66 o 
   7   5   0        1.79       -0.13      1.04 o 
  -4   6   0        0.53        2.43      1.76 o 
  -3   6   0       79.89       21.59     43.29 o 
  -2   6   0       22.17       26.11      2.07 o 
  -1   6   0        9.75        7.40      0.72 o 
   0   6   0       10.68        8.28      0.77 o 
   1   6   0        9.47       11.24      1.79 o 
   2   6   0        0.01       -0.09      0.42 o 
   3   6   0        2.43        1.33      0.82 o 
   4   6   0        0.00       -0.96      1.13 o 
   5   6   0        0.06       -0.95      1.37 o 
   6   6   0        5.45        3.77      1.80 o 
   7   6   0        2.82        2.54      1.90 o 
  -3   7   0        0.35        2.63      1.35 o 
  -2   7   0       14.11        2.58      5.69 o 
  -1   7   0       51.76       48.70      4.45 o 
   0   7   0       95.10       97.23      3.83 o 
   1   7   0        3.95        5.49      1.07 o 
   2   7   0       52.81       49.18      2.95 o 
   3   7   0        7.94       13.66      2.44 o 
   4   7   0       17.24       17.97      2.86 o 
   5   7   0        7.21        7.83      2.16 o 
   6   7   0        8.21        8.00      2.33 o 
  -2   8   0        0.20       -0.28      1.22 o 
  -1   8   0        1.07       -0.29      1.23 o 
   0   8   0        4.41        4.08      0.96 o 
   1   8   0       32.16       32.69      2.42 o 
   2   8   0        8.30        8.17      2.20 o 
   3   8   0        2.01        0.42      0.98 o 
   4   8   0        5.72        5.95      2.06 o 
   5   8   0        0.68        1.46      1.63 o 
   1   9   0        3.87        3.29      1.51 o 
   2   9   0       42.02       49.74      5.18 o 
   3   9   0       22.04       27.48      3.87 o 
   4   9   0        8.41       12.62      2.84 o 
  -4  -9   1        1.95        1.45      1.46 o 
  -3  -9   1        0.14       -0.71      1.49 o 
  -2  -9   1       10.23       11.31      2.58 o 
  -1  -9   1       34.67       34.18      4.32 o 
  -5  -8   1        1.00        1.79      1.41 o 
  -4  -8   1        0.53        1.16      1.17 o 
  -3  -8   1        0.02       -0.14      1.10 o 
  -2  -8   1       56.97       45.79      4.57 o 
  -1  -8   1       98.94      107.45      4.37 o 
   0  -8   1        6.72        3.62      1.25 o 
   1  -8   1        3.72        5.45      1.84 o 
   2  -8   1        0.29       -1.15      1.15 o 
  -6  -7   1       31.78       35.57      4.67 o 
  -5  -7   1        2.84        4.35      1.85 o 
  -4  -7   1       10.03        6.91      2.04 o 
  -3  -7   1       11.65       17.94      2.86 o 
  -2  -7   1      109.71      119.22      4.55 o 
  -1  -7   1      266.00      272.57      6.46 o 
   0  -7   1        0.93        0.72      0.58 o 
   1  -7   1        1.01        0.88      1.35 o 
   2  -7   1        0.39       -1.40      1.40 o 
   3  -7   1        0.54        2.17      1.48 o 
  -6  -6   1        4.00        4.85      2.01 o 
  -5  -6   1        0.04        1.61      1.17 o 
  -4  -6   1       18.06       23.01      3.15 o 
  -3  -6   1       38.94       41.87      3.98 o 
  -2  -6   1       96.03       70.64      9.76 o 
  -1  -6   1       36.37       25.51      2.38 o 
   0  -6   1      168.14      173.26      4.43 o 
   1  -6   1        0.67        1.04      0.40 o 
   2  -6   1       29.47       31.60      1.77 o 
   3  -6   1       61.90       50.74      4.99 o 
   4  -6   1        0.92        2.42      1.78 o 
  -7  -5   1        0.17        0.11      1.47 o 
  -6  -5   1        9.63       12.01      2.63 o 
  -5  -5   1        0.20        0.37      1.55 o 
  -4  -5   1        1.92        3.48      1.55 o 
  -3  -5   1        3.16        3.00      0.64 o 
  -2  -5   1       11.66       11.84      1.38 o 
  -1  -5   1       39.28       35.70      3.07 o 
   0  -5   1       34.43       34.89      1.31 o 
   1  -5   1       58.32       57.33      2.69 o 
   2  -5   1       34.35       39.85      2.28 o 
   3  -5   1       12.83       10.34      1.08 o 
   4  -5   1        0.84       -0.38      0.44 o 
   5  -5   1        2.69        1.67      1.23 o 
  -7  -4   1        0.35        2.17      1.74 o 
  -6  -4   1        8.55        9.23      2.26 o 
  -5  -4   1       36.83       36.76      3.87 o 
  -4  -4   1        0.35        1.85      1.41 o 
  -3  -4   1       23.00       33.54      2.15 o 
  -2  -4   1       20.55       22.22      3.09 o 
  -1  -4   1       64.92       62.45      2.43 o 
   0  -4   1      169.35      160.52      2.47 o 
   1  -4   1      202.87      232.02      4.95 o 
   2  -4   1       59.01       54.22      1.82 o 
   3  -4   1        0.44        0.08      0.50 o 
   4  -4   1       51.30       45.06      2.45 o 
   5  -4   1        1.49        3.54      1.83 o 
  -7  -3   1        0.57        3.05      2.08 o 
  -6  -3   1        0.00       -0.09      0.96 o 
  -5  -3   1       51.28       53.34      4.61 o 
  -4  -3   1      349.50      364.32     13.69 o 
  -3  -3   1      132.70      100.90      4.97 o 
  -2  -3   1        1.92        4.31      1.04 o 
  -1  -3   1        8.15        7.97      0.86 o 
   0  -3   1       18.64       22.37      1.30 o 
   1  -3   1     1268.78     1348.80      7.27 o 
   2  -3   1       23.94       21.89      1.10 o 
   3  -3   1       25.26       26.25      1.42 o 
   4  -3   1       27.84       26.95      3.32 o 
   5  -3   1       24.49       27.97      3.75 o 
   6  -3   1        1.93        3.73      2.04 o 
  -7  -2   1        0.81        0.63      1.65 o 
  -6  -2   1        1.64        1.15      1.31 o 
  -5  -2   1       10.33       12.54      2.42 o 
  -4  -2   1       51.68       48.65      2.67 o 
  -3  -2   1        8.70        7.53      1.35 o 
  -2  -2   1       11.16       15.00      1.62 o 
  -1  -2   1       17.47       15.23      1.49 o 
   0  -2   1      277.08      281.35      7.44 o 
   1  -2   1      610.12      580.06      9.30 o 
   2  -2   1     1266.67     1400.69     13.61 o 
   3  -2   1      334.01      274.58     33.37 o 
   4  -2   1       10.68       10.91      2.22 o 
   5  -2   1       26.86       28.11      3.53 o 
   6  -2   1       10.35        6.34      2.13 o 
  -7  -1   1       49.90       57.46      4.11 o 
  -6  -1   1        1.44        0.95      1.49 o 
  -5  -1   1        8.13        7.63      1.84 o 
  -4  -1   1       46.04       50.64      2.73 o 
  -3  -1   1       45.73       49.23      3.26 o 
  -2  -1   1      384.63      369.71      7.23 o 
  -1  -1   1      117.03      140.02      3.47 o 
   0  -1   1     4223.56     3581.55     15.89 o 
   1  -1   1     3627.72     3259.75     18.78 o 
   2  -1   1       47.99       45.83      2.58 o 
   3  -1   1        0.51        0.08      0.45 o 
   4  -1   1       11.46       11.22      1.45 o 
   5  -1   1      136.50      132.85      7.29 o 
   6  -1   1       18.89       17.98      3.17 o 
   7  -1   1        4.65        3.71      1.45 o 
  -7   0   1       17.91       16.92      3.35 o 
  -6   0   1       15.08       14.52      2.85 o 
  -5   0   1        0.07        1.37      1.21 o 
  -4   0   1        0.20       -0.19      0.65 o 
  -3   0   1        3.53        2.37      0.65 o 
  -2   0   1        8.22        5.73      0.97 o 
  -1   0   1       94.37       95.36      2.62 o 
   1   0   1      985.60      927.03      8.12 o 
   2   0   1      244.15      224.99      5.47 o 
   3   0   1        2.56        2.28      0.77 o 
   4   0   1        6.12        8.79      1.32 o 
   5   0   1       20.35       22.69      3.15 o 
   6   0   1      250.15      267.73     11.29 o 
   7   0   1        3.93        5.52      2.15 o 
  -6   1   1        2.23        2.53      1.72 o 
  -5   1   1       17.14       16.76      2.67 o 
  -4   1   1      171.39      177.38      8.01 o 
  -3   1   1      131.62      152.83      4.13 o 
  -2   1   1      682.72      681.63      7.12 o 
  -1   1   1      518.76      533.14      4.60 o 
   1   1   1      725.97      720.74      5.16 o 
   2   1   1      473.86      457.53      7.68 o 
   3   1   1      784.67      791.67     12.54 o 
   4   1   1        1.50        0.88      0.88 o 
   5   1   1        3.51        4.30      1.94 o 
   6   1   1      119.27      120.56      7.51 o 
   7   1   1        1.96        3.59      2.14 o 
  -6   2   1        3.00        3.09      1.30 o 
  -5   2   1       32.56       32.06      3.75 o 
  -4   2   1       16.86       20.61      2.73 o 
  -3   2   1      137.36      153.90      4.34 o 
  -2   2   1      273.41      317.81      7.48 o 
  -1   2   1      308.36      299.34      4.76 o 
   0   2   1     3226.27     2854.83     27.07 o 
   1   2   1      274.56      260.59      3.57 o 
   2   2   1      641.04      660.32      6.85 o 
   3   2   1      352.78      399.82      8.91 o 
   4   2   1       30.30       31.73      2.98 o 
   5   2   1        0.39        0.63      1.31 o 
   6   2   1       17.39       16.79      2.89 o 
   7   2   1        7.58        5.50      2.33 o 
  -6   3   1        0.58        1.51      1.65 o 
  -5   3   1       30.38       30.55      3.77 o 
  -4   3   1       97.71       98.29      6.04 o 
  -3   3   1       61.45       56.35      3.08 o 
  -2   3   1      468.64      531.81      5.80 o 
  -1   3   1       12.15       11.19      0.78 o 
   0   3   1      371.13      366.16      4.22 o 
   1   3   1      480.48      504.69      5.86 o 
   2   3   1      282.57      293.00      5.00 o 
   3   3   1       15.66       17.26      1.41 o 
   4   3   1      304.49      316.66      6.71 o 
   5   3   1       39.45       37.69      3.89 o 
   6   3   1        2.41        4.90      1.80 o 
   7   3   1        4.52        4.25      1.94 o 
  -5   4   1        2.05        0.95      1.17 o 
  -4   4   1       28.59       28.91      2.20 o 
  -3   4   1        0.52       -0.46      0.67 o 
  -2   4   1       30.98       31.15      1.54 o 
  -1   4   1        4.60        5.42      0.66 o 
   0   4   1      347.32      346.76      3.75 o 
   1   4   1      108.26      109.46      2.19 o 
   2   4   1      618.94      649.90     10.25 o 
   3   4   1       10.92        7.71      1.07 o 
   4   4   1        2.28        1.69      0.66 o 
   5   4   1        4.33        4.75      1.79 o 
   6   4   1        3.12        3.00      1.48 o 
   7   4   1        2.08        4.89      2.29 o 
  -5   5   1       21.77       24.06      3.52 o 
  -4   5   1       42.49       40.96      2.66 o 
  -3   5   1       42.35       36.80      3.71 o 
  -2   5   1       41.94       38.09      3.05 o 
  -1   5   1      101.97      102.67      2.34 o 
   0   5   1       11.36       13.77      0.87 o 
   1   5   1        2.32        3.12      0.66 o 
   2   5   1       60.02       56.93      2.69 o 
   3   5   1       22.58       27.57      2.90 o 
   4   5   1      140.17      130.24      6.68 o 
   5   5   1        7.52        7.36      1.99 o 
   6   5   1        4.92        5.37      1.74 o 
   7   5   1        0.17        0.92      1.30 o 
  -4   6   1       10.99       11.21      2.32 o 
  -3   6   1        0.04        0.05      1.01 o 
  -2   6   1        6.10        8.15      1.86 o 
  -1   6   1        0.34        0.04      0.55 o 
   0   6   1      340.35      340.18      7.01 o 
   1   6   1       30.15       27.03      2.27 o 
   2   6   1       19.12       20.78      1.53 o 
   3   6   1       82.57       85.47      5.29 o 
   4   6   1      163.50      165.07      7.90 o 
   5   6   1       79.00       82.67      6.06 o 
   6   6   1        8.13        9.51      2.36 o 
   7   6   1        0.97        1.76      1.73 o 
  -3   7   1        0.09       -0.41      1.26 o 
  -2   7   1        0.17       -0.36      0.94 o 
  -1   7   1       23.53       25.87      3.12 o 
   0   7   1      489.02      499.39      7.85 o 
   1   7   1       89.38       87.99      2.98 o 
   2   7   1        2.18        1.80      0.91 o 
   3   7   1       77.40       68.80      5.12 o 
   4   7   1        2.34        0.55      0.87 o 
   5   7   1        5.03        6.44      2.08 o 
   6   7   1       48.72       52.86      5.67 o 
  -2   8   1        2.81        4.10      1.72 o 
  -1   8   1        0.73        1.18      0.66 o 
   0   8   1       15.27       15.78      1.37 o 
   1   8   1       47.82       46.12      2.87 o 
   2   8   1        1.06       -0.06      1.11 o 
   3   8   1       51.29       49.07      4.64 o 
   4   8   1       16.20       22.29      3.35 o 
   5   8   1        0.05       -1.05      1.37 o 
   6   8   1       23.00       31.55      4.49 o 
   0   9   1        0.08       -1.05      1.13 o 
   1   9   1        3.97        2.95      1.62 o 
   2   9   1       25.87       24.05      3.46 o 
   3   9   1        9.40        7.68      2.27 o 
   4   9   1        0.27        2.95      1.84 o 
  -3  -9   2        1.77       -1.50      1.89 o 
  -2  -9   2        0.20        0.10      1.10 o 
  -1  -9   2        1.01        1.45      1.23 o 
  -5  -8   2        3.22        0.49      1.23 o 
  -4  -8   2        0.11        1.28      1.47 o 
  -3  -8   2        3.92        5.63      2.08 o 
  -2  -8   2        6.14        8.24      2.21 o 
  -1  -8   2       54.10       54.29      5.14 o 
   0  -8   2       60.58       61.31      5.65 o 
   1  -8   2        7.88       11.27      2.56 o 
   2  -8   2        3.84        3.80      1.58 o 
  -6  -7   2        3.99        0.91      1.17 o 
  -5  -7   2        2.41        3.52      1.95 o 
  -4  -7   2       47.85       52.73      5.06 o 
  -3  -7   2        2.66        5.33      1.87 o 
  -2  -7   2        6.26        6.58      1.23 o 
  -1  -7   2      134.90      136.28      4.59 o 
   0  -7   2       12.83       14.00      1.44 o 
   1  -7   2       29.96       34.16      4.10 o 
   2  -7   2       15.54       16.83      3.02 o 
   3  -7   2        1.09        1.47      1.55 o 
  -6  -6   2        0.76        4.26      1.98 o 
  -5  -6   2        0.32        2.34      1.54 o 
  -4  -6   2       16.35       14.52      2.54 o 
  -3  -6   2       36.24       40.16      4.07 o 
  -2  -6   2        0.69       -0.35      0.59 o 
  -1  -6   2        1.37        1.46      0.75 o 
   0  -6   2        6.63        5.35      1.00 o 
   1  -6   2        4.81        4.57      1.62 o 
   2  -6   2       55.37       44.27      4.38 o 
   3  -6   2        0.24        1.05      1.13 o 
   4  -6   2        1.97       -0.43      1.00 o 
  -6  -5   2        0.17       -0.85      1.32 o 
  -5  -5   2        7.81        6.33      2.00 o 
  -4  -5   2        5.99        4.19      1.46 o 
  -3  -5   2       91.94       91.61     13.97 o 
  -2  -5   2       96.58      104.61      3.16 o 
  -1  -5   2      125.11      127.16      6.29 o 
   0  -5   2        0.63        0.60      0.50 o 
   1  -5   2        2.07        2.34      0.41 o 
   2  -5   2        0.64        0.31      0.36 o 
   3  -5   2       29.69       21.95      1.54 o 
   4  -5   2        5.02        6.97      2.05 o 
   5  -5   2        4.39        1.40      1.28 o 
  -7  -4   2        0.01        1.65      1.40 o 
  -6  -4   2        0.40        1.18      1.39 o 
  -5  -4   2        6.27        6.59      1.82 o 
  -4  -4   2        6.66        6.14      1.77 o 
  -3  -4   2       15.25       14.61      2.12 o 
  -2  -4   2      266.40      285.55      8.50 o 
  -1  -4   2        8.43        6.82      0.91 o 
   0  -4   2       22.27       20.38      3.03 o 
   1  -4   2       95.60       96.59      5.01 o 
   2  -4   2       51.68       54.87      3.93 o 
   3  -4   2        4.72        5.77      1.51 o 
   4  -4   2        0.00       -0.10      0.41 o 
   5  -4   2       12.21       11.58      2.68 o 
  -7  -3   2        2.31        1.21      1.23 o 
  -6  -3   2       32.36       36.56      4.37 o 
  -5  -3   2        4.42        3.44      1.53 o 
  -4  -3   2      156.39      151.97      7.09 o 
  -3  -3   2        0.33        0.54      0.64 o 
  -2  -3   2      119.81      132.87      5.30 o 
  -1  -3   2        9.18        6.09      1.14 o 
   0  -3   2       63.24       60.65      1.88 o 
   1  -3   2      143.57      165.35      6.04 o 
   2  -3   2      298.48      317.86      4.79 o 
   3  -3   2      153.75      163.37      3.20 o 
   4  -3   2        2.23        3.68      1.56 o 
   5  -3   2       20.26       25.13      3.66 o 
   6  -3   2        1.83        3.39      2.03 o 
  -7  -2   2       29.02       41.97      4.92 o 
  -6  -2   2        0.54        0.84      1.35 o 
  -5  -2   2        6.28        5.83      1.79 o 
  -4  -2   2        0.62        0.88      0.69 o 
  -3  -2   2      242.60      253.03      7.62 o 
  -2  -2   2     1010.60     1085.27     13.80 o 
  -1  -2   2      903.59      963.44     11.87 o 
   0  -2   2      314.09      321.96      6.96 o 
   1  -2   2        2.14        3.39      0.87 o 
   2  -2   2      991.26     1043.55     15.01 o 
   3  -2   2      182.10      188.69      5.12 o 
   4  -2   2       58.20       60.81      4.67 o 
   5  -2   2        6.28        6.12      2.04 o 
   6  -2   2        0.30       -0.47      1.05 o 
  -7  -1   2      137.82      150.61      9.51 o 
  -6  -1   2        0.23        1.53      1.72 o 
  -5  -1   2        0.63        0.80      1.42 o 
  -4  -1   2       52.44       54.96      2.88 o 
  -3  -1   2       67.34       63.99      2.66 o 
  -2  -1   2       95.01       68.89      2.32 o 
  -1  -1   2    11361.62    10620.56     32.75 o 
   0  -1   2       90.75       92.83      2.96 o 
   1  -1   2     1426.96     1440.13     13.25 o 
   2  -1   2     1187.99     1179.36     14.52 o 
   3  -1   2        1.03        2.86      0.99 o 
   4  -1   2       21.30       21.53      2.50 o 
   5  -1   2       76.92       76.91      5.70 o 
   6  -1   2        4.50        4.93      1.91 o 
   7  -1   2        0.49        1.44      1.71 o 
  -7   0   2       15.79       17.03      3.32 o 
  -6   0   2      148.36      162.59      6.30 o 
  -5   0   2       33.23       27.77      3.46 o 
  -4   0   2       82.54       91.18      3.64 o 
  -3   0   2        0.76        0.89      0.51 o 
  -2   0   2      414.78      450.92      5.73 o 
  -1   0   2     1988.00     1899.53      8.49 o 
   0   0   2      998.92      996.96      6.59 o 
   1   0   2        0.26        1.32      0.33 o 
   2   0   2      265.38      262.67      3.82 o 
   3   0   2       58.00       63.75      3.62 o 
   4   0   2       16.73       21.91      2.58 o 
   5   0   2      201.55      193.65      8.74 o 
   6   0   2       54.13       50.48      5.09 o 
   7   0   2       26.63       33.31      4.60 o 
  -6   1   2       14.94       14.03      2.85 o 
  -5   1   2        0.07        1.28      1.03 o 
  -4   1   2        4.18        4.15      0.81 o 
  -3   1   2       14.01       14.87      1.13 o 
  -2   1   2       76.64       85.82      2.53 o 
  -1   1   2       53.05       57.19      1.22 o 
   0   1   2       77.66       66.36      2.32 o 
   1   1   2     1556.60     1537.97      7.28 o 
   2   1   2      512.33      522.95      5.70 o 
   3   1   2      955.11     1091.36      9.96 o 
   4   1   2      160.96      169.35      6.83 o 
   5   1   2       21.41       19.96      3.05 o 
   6   1   2       15.22       14.09      1.94 o 
   7   1   2        4.36        4.12      1.69 o 
  -6   2   2        4.04        3.79      1.63 o 
  -5   2   2        0.78        3.91      1.78 o 
  -4   2   2        2.71        2.70      0.86 o 
  -3   2   2       58.18       56.95      2.60 o 
  -2   2   2      273.52      294.65      4.92 o 
  -1   2   2      232.61      220.74      3.24 o 
   0   2   2       40.01       40.21      0.96 o 
   1   2   2       96.85       74.64      1.83 o 
   2   2   2       25.85       36.30      1.62 o 
   3   2   2      182.36      168.42      4.04 o 
   4   2   2      149.00      181.02      5.51 o 
   5   2   2       24.20       22.96      2.04 o 
   6   2   2        9.70        7.84      2.00 o 
   7   2   2        0.00        1.07      1.50 o 
  -6   3   2        0.01        0.85      1.33 o 
  -5   3   2       72.41       65.78      5.32 o 
  -4   3   2        0.20        0.89      0.91 o 
  -3   3   2       11.41       10.85      2.04 o 
  -2   3   2      158.44      156.15      2.79 o 
  -1   3   2       44.53       56.26      1.66 o 
   0   3   2      255.11      269.51      3.23 o 
   1   3   2      650.36      658.19      5.32 o 
   2   3   2        2.90        2.95      0.50 o 
   3   3   2      165.53      160.29      4.17 o 
   4   3   2       92.43      111.85      3.96 o 
   5   3   2        0.02        1.80      1.55 o 
   6   3   2        8.45        8.13      1.99 o 
   7   3   2        2.30        4.12      2.16 o 
  -5   4   2        0.38        0.61      0.71 o 
  -4   4   2      175.21      162.64      6.58 o 
  -3   4   2        2.19        0.43      0.46 o 
  -2   4   2       27.57       24.31      2.68 o 
  -1   4   2       16.46       17.53      0.93 o 
   0   4   2       14.11       19.06      0.91 o 
   1   4   2       59.35       67.18      1.72 o 
   2   4   2      193.16      191.84      3.50 o 
   3   4   2        0.98        1.39      0.72 o 
   4   4   2       94.42       92.75      3.08 o 
   5   4   2       55.38       51.98      4.53 o 
   6   4   2        2.13        4.13      1.66 o 
   7   4   2        5.28        2.17      1.21 o 
  -5   5   2        0.27        0.19      1.12 o 
  -4   5   2       13.17       10.85      1.45 o 
  -3   5   2        0.26       -0.43      0.59 o 
  -2   5   2        5.00        7.56      1.16 o 
  -1   5   2        5.92        7.23      0.80 o 
   0   5   2       45.99       49.30      1.86 o 
   1   5   2       57.95       60.17      2.57 o 
   2   5   2      393.15      422.60      7.22 o 
   3   5   2       12.68       12.42      1.10 o 
   4   5   2        8.62        7.80      1.26 o 
   5   5   2      198.70      210.35      9.15 o 
   6   5   2        2.82        1.38      1.21 o 
   7   5   2        0.45        1.30      1.06 o 
  -4   6   2        0.50        0.57      0.63 o 
  -3   6   2        7.46        9.97      1.40 o 
  -2   6   2       69.58       72.88      3.26 o 
  -1   6   2        1.55        2.18      0.70 o 
   0   6   2       80.03       82.57      3.33 o 
   1   6   2       39.07       42.56      2.83 o 
   2   6   2        1.92        1.86      0.48 o 
   3   6   2       72.62       66.01      3.25 o 
   4   6   2       93.80       88.06      5.69 o 
   5   6   2       18.27       16.71      2.77 o 
   6   6   2      110.80      116.12      7.74 o 
   7   6   2        3.25        2.48      1.31 o 
  -3   7   2        1.66        1.05      0.94 o 
  -2   7   2        5.36        7.05      1.18 o 
  -1   7   2       17.88       20.10      1.80 o 
   0   7   2      253.96      263.42      5.11 o 
   1   7   2       54.00       54.04      2.06 o 
   2   7   2        2.44        1.28      2.20 o 
   3   7   2       21.84       20.10      2.65 o 
   4   7   2       80.92       78.81      5.67 o 
   5   7   2       22.81       22.71      3.42 o 
   6   7   2      108.70      120.03      8.06 o 
  -2   8   2        8.57       12.16      2.40 o 
  -1   8   2        3.44        3.23      0.93 o 
   0   8   2        0.94        1.51      1.25 o 
   1   8   2       96.72       98.68      4.20 o 
   2   8   2       30.60       29.17      2.42 o 
   3   8   2       14.89       13.48      2.39 o 
   4   8   2       33.01       36.27      4.06 o 
   5   8   2        3.93        2.60      1.34 o 
   6   8   2       16.78       14.91      3.04 o 
   0   9   2       29.42       35.71      3.68 o 
   1   9   2        2.24        3.06      0.91 o 
   2   9   2        8.66       10.67      2.30 o 
   3   9   2        0.72        1.11      1.03 o 
   4   9   2       15.24       17.47      3.14 o 
   5   9   2        2.85        5.18      2.41 o 
  -2  -9   3       44.84       42.42      5.02 o 
  -1  -9   3        1.82        1.83      1.69 o 
  -4  -8   3        0.00        1.13      1.81 o 
  -3  -8   3        1.30       -1.51      1.77 o 
  -2  -8   3       97.59      103.75      7.38 o 
  -1  -8   3        2.31        2.05      1.30 o 
   0  -8   3       18.52       23.90      3.66 o 
   1  -8   3        0.39       -0.54      0.84 o 
  -5  -7   3        0.34       -0.32      1.04 o 
  -4  -7   3       12.28       17.58      3.10 o 
  -3  -7   3        0.74        1.71      1.50 o 
  -2  -7   3        7.13        7.55      1.34 o 
  -1  -7   3       48.16       53.24      2.92 o 
   0  -7   3       25.03       25.83      1.75 o 
   1  -7   3       11.82       12.96      2.70 o 
   2  -7   3       22.02       13.32      2.83 o 
   3  -7   3        1.03        1.16      1.77 o 
  -6  -6   3        1.68       -0.04      1.37 o 
  -5  -6   3        3.10        1.30      1.15 o 
  -4  -6   3       10.30        7.73      2.27 o 
  -3  -6   3       18.18       28.70      3.60 o 
  -2  -6   3       14.38       16.66      1.73 o 
  -1  -6   3       54.24       39.05      2.98 o 
   0  -6   3       19.68       20.06      1.52 o 
   1  -6   3        8.91        6.77      1.79 o 
   2  -6   3       85.28       84.31      6.13 o 
   3  -6   3        1.08        0.50      1.32 o 
   4  -6   3        0.94        3.19      1.94 o 
  -6  -5   3        8.34        5.62      2.19 o 
  -5  -5   3        0.68        2.01      1.36 o 
  -4  -5   3       39.29       40.79      4.21 o 
  -3  -5   3        0.94        0.83      1.10 o 
  -2  -5   3        2.72        1.04      0.59 o 
  -1  -5   3       15.26       17.65      1.55 o 
   0  -5   3       15.17       18.34      1.18 o 
   1  -5   3        6.19        5.91      1.60 o 
   2  -5   3        0.23       -0.13      1.04 o 
   3  -5   3       47.34       50.74      4.91 o 
   4  -5   3        0.19        0.30      1.26 o 
   5  -5   3        7.24        6.47      2.24 o 
  -6  -4   3       38.49       33.35      4.28 o 
  -5  -4   3        2.34        3.59      1.78 o 
  -4  -4   3        5.29        2.02      1.30 o 
  -3  -4   3        4.58        4.85      0.94 o 
  -2  -4   3      238.09      255.69      8.65 o 
  -1  -4   3       34.36       35.50      1.95 o 
   0  -4   3      172.84      192.29      3.76 o 
   1  -4   3       38.97       42.00      2.75 o 
   2  -4   3        7.36        7.64      1.21 o 
   3  -4   3       13.20       11.88      2.29 o 
   4  -4   3        0.42        0.52      0.36 o 
   5  -4   3        0.68       -1.34      1.37 o 
  -7  -3   3        0.00        3.31      1.95 o 
  -6  -3   3        7.17        9.29      2.32 o 
  -5  -3   3      114.95      122.74      7.21 o 
  -4  -3   3       22.33       19.98      2.67 o 
  -3  -3   3       10.10       10.74      1.31 o 
  -2  -3   3      443.66      517.33     11.13 o 
  -1  -3   3      470.16      502.77     10.33 o 
   0  -3   3      156.98      150.51      3.06 o 
   1  -3   3      194.04      167.33      6.43 o 
   2  -3   3      250.44      251.26      8.54 o 
   3  -3   3       19.65       19.59      1.61 o 
   4  -3   3        3.79        2.33      0.45 o 
   5  -3   3       22.57       20.36      3.32 o 
   6  -3   3        0.89        1.17      1.35 o 
  -7  -2   3       17.84       18.92      3.64 o 
  -6  -2   3       16.45       18.56      3.22 o 
  -5  -2   3       49.62       42.75      4.27 o 
  -4  -2   3        1.78        1.87      0.93 o 
  -3  -2   3        0.05        0.49      0.63 o 
  -2  -2   3        0.18        0.50      0.49 o 
  -1  -2   3     1609.03     1539.81     16.03 o 
   0  -2   3        5.01        7.88      1.25 o 
   1  -2   3       81.86       66.78      3.52 o 
   2  -2   3      251.76      268.18      7.94 o 
   3  -2   3       62.99       63.64      2.07 o 
   4  -2   3      289.71      274.28      5.37 o 
   5  -2   3       25.73       25.59      2.37 o 
   6  -2   3        2.12        2.84      1.39 o 
  -7  -1   3        1.13        1.86      1.55 o 
  -6  -1   3       39.67       37.58      4.35 o 
  -5  -1   3       28.60       25.51      3.24 o 
  -4  -1   3        2.04        3.23      0.88 o 
  -3  -1   3       51.08       48.73      2.39 o 
  -2  -1   3       21.86       27.10      1.55 o 
  -1  -1   3     2915.51     2784.95     10.49 o 
   0  -1   3      165.79      164.79      4.42 o 
   1  -1   3        3.66        7.39      1.55 o 
   2  -1   3       66.50       59.79      3.34 o 
   3  -1   3      312.56      292.74     21.77 o 
   4  -1   3       63.13       59.05      2.27 o 
   5  -1   3      715.38      767.51     17.61 o 
   6  -1   3        0.57       -0.64      1.58 o 
   7  -1   3        0.00        0.53      1.48 o 
  -6   0   3       39.35       38.58      6.06 o 
  -5   0   3       62.62       65.80      5.17 o 
  -4   0   3      100.73      112.41      4.10 o 
  -3   0   3      200.85      201.01      4.67 o 
  -2   0   3      108.38       93.37      2.67 o 
  -1   0   3     2654.22     2537.27     10.49 o 
   0   0   3     1283.34     1212.24      8.81 o 
   1   0   3      220.69      203.50      2.27 o 
   2   0   3       23.76       19.74      1.95 o 
   3   0   3       56.80       44.28      3.77 o 
   4   0   3       10.76       10.08      1.15 o 
   5   0   3      171.62      170.42      5.22 o 
   6   0   3       12.16        9.64      2.44 o 
   7   0   3        0.05        1.46      1.58 o 
  -6   1   3       28.16       26.40      3.64 o 
  -5   1   3        9.03       12.08      2.33 o 
  -4   1   3       15.12       14.00      1.34 o 
  -3   1   3       63.84       65.67      2.69 o 
  -2   1   3      136.76      118.39      2.95 o 
  -1   1   3       85.55       85.10      1.79 o 
   0   1   3      372.56      339.87      6.06 o 
   1   1   3     2114.06     2008.06      8.61 o 
   2   1   3     2686.08     2648.86     10.43 o 
   3   1   3       30.65       30.92      1.72 o 
   4   1   3       12.46       11.34      1.24 o 
   5   1   3        2.08        4.25      0.93 o 
   6   1   3       61.84       62.93      5.57 o 
   7   1   3       13.17       16.25      3.36 o 
  -6   2   3        8.13       11.03      2.35 o 
  -5   2   3       15.16       12.88      2.41 o 
  -4   2   3        3.67        3.15      0.81 o 
  -3   2   3      417.44      451.89     15.50 o 
  -2   2   3      489.86      474.75      6.00 o 
  -1   2   3      357.91      358.20      3.88 o 
   0   2   3     1031.70     1027.14     10.35 o 
   1   2   3        4.58        3.35      0.36 o 
   2   2   3        0.26        2.19      0.41 o 
   3   2   3       26.50       24.62      1.62 o 
   4   2   3        8.80        7.06      1.02 o 
   5   2   3        2.10        2.46      0.88 o 
   6   2   3       36.21       30.90      3.86 o 
   7   2   3        1.45        2.49      1.76 o 
  -5   3   3        5.51        3.81      0.90 o 
  -4   3   3        0.32       -0.52      0.57 o 
  -3   3   3        5.65        4.59      0.72 o 
  -2   3   3      194.65      199.03      4.21 o 
  -1   3   3       87.50       83.29      2.21 o 
   0   3   3       58.25       64.79      1.46 o 
   1   3   3      197.64      209.70      3.51 o 
   2   3   3       52.78       59.82      1.75 o 
   3   3   3       12.09       10.24      0.90 o 
   4   3   3       92.77       79.52      4.80 o 
   5   3   3       17.47       19.43      2.87 o 
   6   3   3       11.27       12.80      2.54 o 
   7   3   3       22.33       22.95      3.59 o 
  -5   4   3        8.26        5.80      1.23 o 
  -4   4   3       34.94       36.75      2.59 o 
  -3   4   3        7.82        9.22      1.04 o 
  -2   4   3        8.97       10.37      0.94 o 
  -1   4   3        1.63        1.41      0.48 o 
   0   4   3      109.02      111.77      2.13 o 
   1   4   3        8.96        7.53      0.66 o 
   2   4   3      434.66      514.78     14.87 o 
   3   4   3        6.52        6.70      1.00 o 
   4   4   3       84.61       84.19      3.88 o 
   5   4   3        9.19        6.77      1.98 o 
   6   4   3       47.57       46.13      4.69 o 
   7   4   3       19.49       22.89      3.66 o 
  -4   5   3        2.04        1.92      0.94 o 
  -3   5   3       14.61       16.14      1.60 o 
  -2   5   3       16.45       15.17      1.31 o 
  -1   5   3      155.53      152.72      4.02 o 
   0   5   3      241.76      215.86      3.80 o 
   1   5   3       80.79       83.27      3.20 o 
   2   5   3      304.69      317.92      5.60 o 
   3   5   3       92.59       83.59      2.82 o 
   4   5   3       68.40       66.55      3.37 o 
   5   5   3        1.86       -0.18      1.32 o 
   6   5   3       21.59       26.26      3.60 o 
   7   5   3        1.74        1.07      1.17 o 
  -4   6   3       17.36       18.36      1.97 o 
  -3   6   3        0.46        2.01      0.81 o 
  -2   6   3       35.11       30.79      1.80 o 
  -1   6   3      320.74      316.73      5.35 o 
   0   6   3        9.54        9.76      0.82 o 
   1   6   3        0.11        0.41      0.47 o 
   2   6   3        2.34        2.86      0.65 o 
   3   6   3        0.16       -0.30      0.66 o 
   4   6   3       63.77       59.97      4.64 o 
   5   6   3      170.26      168.16      8.32 o 
   6   6   3        8.34        7.98      2.23 o 
   7   6   3        4.20        7.67      2.33 o 
  -3   7   3        1.80        3.17      0.99 o 
  -2   7   3        2.12        2.82      0.91 o 
  -1   7   3       64.73       65.68      2.64 o 
   0   7   3       54.13       53.58      2.40 o 
   1   7   3       23.78       21.55      1.31 o 
   2   7   3        8.46        8.89      1.05 o 
   3   7   3        2.40        2.89      1.29 o 
   4   7   3        0.16        0.10      1.08 o 
   5   7   3        2.48        4.06      1.71 o 
   6   7   3        7.85        7.70      2.38 o 
  -2   8   3       14.48       18.48      3.61 o 
  -1   8   3        6.80        7.85      1.31 o 
   0   8   3        3.75        1.87      1.23 o 
   1   8   3        0.37        0.91      0.66 o 
   2   8   3       21.29       19.35      1.99 o 
   3   8   3        4.75        5.00      1.56 o 
   4   8   3       86.47       87.03      6.05 o 
   5   8   3        0.00        1.87      1.37 o 
   6   8   3        0.49        1.19      1.47 o 
   0   9   3       52.10       48.21      4.47 o 
   1   9   3        6.21        8.81      1.52 o 
   2   9   3       13.56       13.38      1.83 o 
   3   9   3        5.34        2.89      1.15 o 
   4   9   3       21.56       24.68      3.58 o 
   5   9   3        0.59       -0.75      1.31 o 
  -4  -8   4        0.16        1.26      1.40 o 
  -3  -8   4        0.09        0.07      1.13 o 
  -2  -8   4       35.26       41.52      4.97 o 
  -1  -8   4       16.33       16.81      3.09 o 
   0  -8   4       12.54       17.43      3.22 o 
   1  -8   4       26.08       32.34      4.42 o 
  -5  -7   4        3.32        3.55      1.93 o 
  -4  -7   4        8.94        7.27      2.15 o 
  -3  -7   4        9.27       12.77      2.74 o 
  -2  -7   4       13.74       12.28      1.64 o 
  -1  -7   4       28.14       29.06      2.18 o 
   0  -7   4        4.82        6.82      2.12 o 
   1  -7   4        3.06        3.83      1.69 o 
   2  -7   4        2.17        2.15      1.56 o 
   3  -7   4       11.90       17.06      3.46 o 
  -5  -6   4        4.28        3.43      1.84 o 
  -4  -6   4        8.98       12.44      2.65 o 
  -3  -6   4        6.99        7.80      2.04 o 
  -2  -6   4        5.39        3.82      1.00 o 
  -1  -6   4        0.00       -0.05      0.65 o 
   0  -6   4       57.00       60.88      2.50 o 
   1  -6   4        2.85        1.79      1.19 o 
   2  -6   4        0.12        0.12      1.16 o 
   3  -6   4        0.55       -1.34      1.42 o 
   4  -6   4        3.41        2.20      1.21 o 
  -6  -5   4        8.11        9.74      2.68 o 
  -5  -5   4        2.76        1.56      1.61 o 
  -4  -5   4        1.48        1.59      1.28 o 
  -3  -5   4       19.55       19.98      2.91 o 
  -2  -5   4       10.68        9.73      2.01 o 
  -1  -5   4       16.89       12.60      1.65 o 
   0  -5   4      105.46      107.13      3.13 o 
   1  -5   4        3.28        1.26      0.96 o 
   2  -5   4        6.15        5.99      1.87 o 
   3  -5   4        5.58        5.47      2.04 o 
   4  -5   4       29.75       31.43      4.33 o 
  -6  -4   4        0.74        4.59      2.29 o 
  -5  -4   4       56.64       59.66      5.24 o 
  -4  -4   4       83.51       89.16      5.97 o 
  -3  -4   4        0.14       -0.42      0.78 o 
  -2  -4   4        0.20        0.42      0.55 o 
  -1  -4   4      102.77      109.22      5.74 o 
   0  -4   4      344.54      370.64      6.09 o 
   1  -4   4      125.03      121.11      9.23 o 
   2  -4   4        3.14        4.01      1.68 o 
   3  -4   4       10.82       12.40      2.48 o 
   4  -4   4       41.77       42.86      4.56 o 
   5  -4   4       29.72       34.41      4.52 o 
  -6  -3   4        0.02       -0.01      1.01 o 
  -5  -3   4       61.85       54.48      4.96 o 
  -4  -3   4       22.95       24.15      3.08 o 
  -3  -3   4       53.02       55.87      2.83 o 
  -2  -3   4       15.32       19.57      1.65 o 
  -1  -3   4        0.20        0.02      0.57 o 
   0  -3   4       58.25       48.99      3.44 o 
   1  -3   4      221.49      241.37      7.99 o 
   2  -3   4       99.67      124.55      6.30 o 
   3  -3   4        3.10        2.07      1.23 o 
   4  -3   4       10.40       11.15      0.85 o 
   5  -3   4       10.50        8.05      1.39 o 
   6  -3   4        8.65        9.51      2.62 o 
  -6  -2   4        2.48        3.34      1.84 o 
  -5  -2   4       15.99       19.31      3.07 o 
  -4  -2   4       11.97       13.53      2.35 o 
  -3  -2   4       19.87       16.72      1.52 o 
  -2  -2   4     2345.86     2319.80     14.83 o 
  -1  -2   4       83.24       98.88      4.29 o 
   0  -2   4       69.40       83.91      4.02 o 
   1  -2   4       34.27       28.48      2.94 o 
   2  -2   4       77.32       55.25      3.75 o 
   3  -2   4       88.95       97.81      4.20 o 
   4  -2   4       57.81       61.51      2.42 o 
   5  -2   4        0.77        0.90      0.73 o 
   6  -2   4        1.30        2.12      1.27 o 
  -6  -1   4       24.66       26.81      3.62 o 
  -5  -1   4        9.59        8.87      2.17 o 
  -4  -1   4        1.09        1.10      0.79 o 
  -3  -1   4        6.72        6.64      0.99 o 
  -2  -1   4       99.12      109.25      3.11 o 
  -1  -1   4       55.32       57.12      2.01 o 
   0  -1   4      672.85      674.26      9.57 o 
   1  -1   4       10.66       12.12      0.81 o 
   2  -1   4       36.97       43.26      2.34 o 
   3  -1   4       11.09        9.90      1.28 o 
   4  -1   4      125.48      122.69      4.24 o 
   5  -1   4      211.96      202.08      5.44 o 
   6  -1   4       16.44       17.07      3.16 o 
   7  -1   4        0.00       -0.30      1.31 o 
  -6   0   4       36.31       38.77      4.44 o 
  -5   0   4       16.68       14.50      2.50 o 
  -4   0   4        5.45        6.20      1.16 o 
  -3   0   4       12.48       14.01      1.29 o 
  -2   0   4       16.75       16.93      1.17 o 
  -1   0   4       61.69       85.57      2.71 o 
   0   0   4      327.35      334.23      3.19 o 
   1   0   4     2067.85     1984.59      8.18 o 
   2   0   4     2301.22     2409.19     11.45 o 
   3   0   4       20.73       14.51      1.32 o 
   4   0   4       22.71       16.47      1.44 o 
   5   0   4        0.05        1.71      1.21 o 
   6   0   4        0.06       -0.65      0.89 o 
   7   0   4        4.85        3.09      1.73 o 
  -6   1   4        0.01        0.75      1.37 o 
  -5   1   4        9.00       11.84      1.67 o 
  -4   1   4        2.99        3.28      0.82 o 
  -3   1   4      279.76      281.17      5.54 o 
  -2   1   4      205.94      216.31      4.72 o 
  -1   1   4      214.94      214.39      3.63 o 
   0   1   4      351.99      375.62      7.21 o 
   1   1   4      234.82      251.62      2.43 o 
   2   1   4      801.98      846.62      5.40 o 
   3   1   4      320.02      350.84      5.61 o 
   4   1   4        0.01       -0.12      0.52 o 
   5   1   4        6.27       10.55      2.37 o 
   6   1   4        0.03       -0.20      0.98 o 
   7   1   4        6.15       10.54      2.69 o 
  -6   2   4       44.82       38.96      4.46 o 
  -5   2   4        7.23        4.37      1.21 o 
  -4   2   4       31.00       32.27      2.28 o 
  -3   2   4       62.46       69.07      2.91 o 
  -2   2   4       30.85       34.63      1.63 o 
  -1   2   4      146.78      146.19      2.30 o 
   0   2   4       90.36      106.41      4.16 o 
   1   2   4        0.13        0.30      0.19 o 
   2   2   4       93.04       97.88      2.08 o 
   3   2   4      909.66      987.01      8.14 o 
   4   2   4       24.63       23.59      1.48 o 
   5   2   4       52.55       54.61      3.07 o 
   6   2   4       17.85       17.07      2.11 o 
   7   2   4        0.02       -1.34      1.82 o 
  -5   3   4       40.55       43.09      3.04 o 
  -4   3   4        0.10        0.05      1.80 o 
  -3   3   4       19.83       21.71      1.41 o 
  -2   3   4       67.99       67.41      2.06 o 
  -1   3   4       68.02       72.52      2.01 o 
   0   3   4       21.19       23.54      1.03 o 
   1   3   4      138.88      150.18      2.76 o 
   2   3   4      101.32       89.06      2.09 o 
   3   3   4       75.37       66.19      2.13 o 
   4   3   4       24.95       20.68      1.43 o 
   5   3   4        8.63        9.47      2.10 o 
   6   3   4       28.14       26.22      3.43 o 
   7   3   4       27.17       26.19      3.95 o 
  -5   4   4       39.93       38.46      2.96 o 
  -4   4   4       10.67       13.06      1.98 o 
  -3   4   4       29.56       30.74      1.72 o 
  -2   4   4      307.01      297.27      4.67 o 
  -1   4   4        2.55        2.80      0.48 o 
   0   4   4       17.54       20.08      1.24 o 
   1   4   4       37.68       53.27      1.56 o 
   2   4   4        5.70        4.23      0.56 o 
   3   4   4        0.00        0.72      0.59 o 
   4   4   4       15.46       13.76      1.20 o 
   5   4   4       15.36       14.66      2.50 o 
   6   4   4        3.13        2.43      1.32 o 
   7   4   4        8.63       10.35      2.76 o 
  -4   5   4        5.92        7.52      1.39 o 
  -3   5   4        2.86        3.30      0.83 o 
  -2   5   4        0.09        0.10      0.78 o 
  -1   5   4      210.78      203.54      3.77 o 
   0   5   4      126.29      122.99      3.00 o 
   1   5   4       11.84       13.99      0.86 o 
   2   5   4      145.85      148.97      3.24 o 
   3   5   4       55.26       61.59      2.40 o 
   4   5   4       83.92       68.64     10.21 o 
   5   5   4      232.16      231.17      9.28 o 
   6   5   4        0.57        1.73      1.51 o 
   7   5   4        3.00        5.06      1.83 o 
  -4   6   4        0.51       -0.04      0.76 o 
  -3   6   4       11.78       11.80      1.54 o 
  -2   6   4       69.62       73.86      2.38 o 
  -1   6   4      648.72      656.77      7.74 o 
   0   6   4       20.89       20.24      1.61 o 
   1   6   4       10.98        9.30      0.97 o 
   2   6   4        9.61        7.38      0.95 o 
   3   6   4        0.26        1.23      0.67 o 
   4   6   4       14.42       16.66      2.44 o 
   5   6   4      220.35      237.75      9.58 o 
   6   6   4       84.64       80.29      6.31 o 
   7   6   4        1.17        1.95      1.41 o 
  -3   7   4       14.11       20.52      2.08 o 
  -2   7   4       11.09       14.19      1.60 o 
  -1   7   4        6.48        5.71      0.86 o 
   0   7   4      333.16      331.05      7.11 o 
   1   7   4        9.74       11.02      1.07 o 
   2   7   4       17.73       16.25      1.74 o 
   3   7   4       23.77       25.00      2.08 o 
   4   7   4        2.29        2.70      1.39 o 
   5   7   4       49.54       57.83      5.12 o 
   6   7   4        1.18       -0.30      1.18 o 
  -2   8   4        0.34        0.97      0.66 o 
  -1   8   4        8.41        7.27      1.26 o 
   0   8   4        3.30        3.46      1.20 o 
   1   8   4       11.26       14.06      1.60 o 
   2   8   4      110.33      119.15      4.67 o 
   3   8   4        0.78       -0.59      1.40 o 
   4   8   4       12.17       14.58      2.58 o 
   5   8   4        3.05        3.90      1.93 o 
   6   8   4        5.16        3.60      1.78 o 
   0   9   4        5.04        6.80      1.29 o 
   1   9   4       36.15       38.43      2.85 o 
   2   9   4        1.84        1.22      0.70 o 
   3   9   4       16.53       15.67      1.93 o 
   4   9   4        9.73        8.80      2.13 o 
   5   9   4        0.10        1.73      1.40 o 
  -3  -8   5        4.23        4.90      2.01 o 
  -2  -8   5        6.89        9.57      2.71 o 
  -1  -8   5        0.33        2.60      1.54 o 
   0  -8   5        4.80        6.28      2.42 o 
   1  -8   5       17.37       14.46      3.11 o 
  -4  -7   5        5.13        3.66      1.58 o 
  -3  -7   5        0.01        0.49      1.43 o 
  -2  -7   5        0.82        0.76      1.39 o 
  -1  -7   5        0.80        5.54      1.90 o 
   0  -7   5        3.81        1.99      1.51 o 
   1  -7   5        6.82        6.48      2.33 o 
   2  -7   5        0.09        0.50      1.55 o 
  -5  -6   5        4.60        5.12      2.07 o 
  -4  -6   5       11.17       13.74      2.81 o 
  -3  -6   5        2.39        3.09      1.75 o 
  -2  -6   5        7.05        9.35      1.43 o 
  -1  -6   5        5.17        4.67      0.92 o 
   0  -6   5        3.47        3.44      0.69 o 
   1  -6   5       28.39       29.30      3.84 o 
   2  -6   5       38.61       39.62      4.52 o 
   3  -6   5        4.19        3.98      1.82 o 
  -6  -5   5        3.13        3.36      1.80 o 
  -5  -5   5        1.42        1.41      1.30 o 
  -4  -5   5       17.33       18.77      3.00 o 
  -3  -5   5        0.37        0.77      0.97 o 
  -2  -5   5        1.24        0.44      1.12 o 
  -1  -5   5       21.46       17.61      3.88 o 
   0  -5   5       51.02       51.13      2.22 o 
   1  -5   5        7.45       10.24      2.06 o 
   2  -5   5       12.79        9.19      2.10 o 
   3  -5   5       28.67       30.77      4.10 o 
   4  -5   5        0.71        2.94      1.64 o 
  -6  -4   5        9.06        8.06      2.39 o 
  -5  -4   5        7.48        5.91      1.75 o 
  -4  -4   5       14.86       11.49      2.34 o 
  -3  -4   5        3.55        4.88      1.61 o 
  -2  -4   5       15.25       13.57      2.11 o 
  -1  -4   5       27.33       26.59      2.08 o 
   0  -4   5      113.37      118.60      3.02 o 
   1  -4   5      108.10      110.82      6.18 o 
   2  -4   5        6.86       11.44      2.30 o 
   3  -4   5        1.15       -0.34      1.02 o 
   4  -4   5       27.34       21.15      3.34 o 
   5  -4   5        4.56        3.22      1.61 o 
  -6  -3   5        4.76        3.96      1.50 o 
  -5  -3   5        4.02        1.66      1.22 o 
  -4  -3   5       62.85       50.35      4.41 o 
  -3  -3   5        0.38        0.31      0.59 o 
  -2  -3   5      284.08      242.55     26.99 o 
  -1  -3   5       27.18       30.58      1.95 o 
   0  -3   5       24.92       28.03      2.75 o 
   1  -3   5        0.33        0.23      0.10 o 
   2  -3   5       87.42       73.93      3.52 o 
   3  -3   5      281.49      257.44      9.97 o 
   4  -3   5        0.61       -1.54      1.54 o 
   5  -3   5       35.83       39.91      4.71 o 
   6  -3   5        2.91        7.03      2.31 o 
  -6  -2   5        2.21        2.37      1.58 o 
  -5  -2   5        1.06        0.71      1.24 o 
  -4  -2   5       16.88       18.16      2.63 o 
  -3  -2   5       19.85       18.95      1.68 o 
  -2  -2   5     1514.01     1513.34     13.34 o 
  -1  -2   5       56.79       68.96      2.66 o 
   0  -2   5        7.89        7.81      0.95 o 
   1  -2   5       71.43       72.63      2.28 o 
   2  -2   5       31.81       28.27      2.88 o 
   3  -2   5       22.40       23.98      2.29 o 
   4  -2   5      664.84      696.65     14.43 o 
   5  -2   5       12.71       11.05      1.16 o 
   6  -2   5        0.04       -1.11      1.33 o 
  -6  -1   5        2.38        5.28      1.99 o 
  -5  -1   5        6.50        6.39      1.73 o 
  -4  -1   5      113.68      108.50      5.98 o 
  -3  -1   5       39.05       42.29      2.74 o 
  -2  -1   5      525.63      525.88      7.14 o 
  -1  -1   5      594.59      608.39      6.93 o 
   0  -1   5      228.35      257.58      4.46 o 
   1  -1   5      432.19      444.42      5.94 o 
   2  -1   5        4.32        5.27      0.45 o 
   3  -1   5        5.55        5.15      0.67 o 
   4  -1   5      607.28      596.03      7.85 o 
   5  -1   5       19.54       16.42      1.54 o 
   6  -1   5        3.62        4.90      1.75 o 
   7  -1   5        5.14       11.30      3.05 o 
  -6   0   5        2.65        5.13      2.01 o 
  -5   0   5       51.69       56.43      4.76 o 
  -4   0   5        3.97        5.17      0.99 o 
  -3   0   5        0.30       -0.73      0.73 o 
  -2   0   5       77.18       70.48      2.44 o 
  -1   0   5      570.21      555.61      9.14 o 
   0   0   5      692.76      634.17      4.93 o 
   1   0   5      132.53      126.79      2.01 o 
   2   0   5        2.04        3.75      0.45 o 
   3   0   5       42.55       37.53      1.85 o 
   4   0   5       38.80       45.84      1.99 o 
   5   0   5       96.83       95.87      3.87 o 
   6   0   5        0.25       -0.80      0.80 o 
   7   0   5        4.87        4.72      1.92 o 
  -6   1   5       17.77       19.02      3.22 o 
  -5   1   5        7.35        6.57      1.31 o 
  -4   1   5       36.61       35.36      2.37 o 
  -3   1   5        5.08        5.40      1.09 o 
  -2   1   5       13.70        9.72      0.93 o 
  -1   1   5     1004.53     1055.72      6.71 o 
   0   1   5      906.57      868.33      4.57 o 
   1   1   5        0.27        0.17      0.27 o 
   2   1   5       39.51       33.29      1.14 o 
   3   1   5      315.91      353.83      4.70 o 
   4   1   5       52.38       58.86      3.01 o 
   5   1   5        4.65        3.08      0.85 o 
   6   1   5        1.36        0.62      0.88 o 
   7   1   5        2.12        5.85      2.28 o 
  -5   2   5       13.52       15.63      2.49 o 
  -4   2   5        0.30       -0.31      0.65 o 
  -3   2   5       10.58       12.45      1.27 o 
  -2   2   5       35.31       31.45      1.51 o 
  -1   2   5        9.60        8.42      0.55 o 
   0   2   5      887.09      884.45     13.15 o 
   1   2   5        6.48        9.85      0.50 o 
   2   2   5        1.36        0.65      0.46 o 
   3   2   5       15.63       14.81      0.90 o 
   4   2   5       11.83       10.89      1.05 o 
   5   2   5        0.42        0.11      0.62 o 
   6   2   5        3.31        4.19      1.81 o 
   7   2   5        3.14        3.65      1.83 o 
  -5   3   5       35.97       37.63      2.92 o 
  -4   3   5       18.17       17.15      1.77 o 
  -3   3   5       28.78       28.81      1.61 o 
  -2   3   5       68.01       68.47      2.04 o 
  -1   3   5      156.27      158.24      3.62 o 
   0   3   5       60.60       56.07      3.58 o 
   1   3   5      488.76      553.71     13.50 o 
   2   3   5      300.96      296.25      3.66 o 
   3   3   5      303.28      302.42      4.01 o 
   4   3   5        0.36        1.33      0.45 o 
   5   3   5        0.48        0.53      1.09 o 
   6   3   5       22.78       16.89      2.83 o 
   7   3   5       21.13       22.42      2.63 o 
  -5   4   5        8.33       10.18      1.57 o 
  -4   4   5        3.11        1.77      1.18 o 
  -3   4   5        0.04       -0.07      0.43 o 
  -2   4   5       11.27       12.54      1.00 o 
  -1   4   5        4.93        4.00      0.50 o 
   0   4   5       18.74       18.42      0.98 o 
   1   4   5      584.68      639.10      8.58 o 
   2   4   5      490.15      449.19      4.86 o 
   3   4   5       90.67      107.39      2.81 o 
   4   4   5       18.32       19.59      1.26 o 
   5   4   5        3.09        6.85      1.87 o 
   6   4   5        4.92        5.88      2.05 o 
   7   4   5       20.56       17.25      3.23 o 
  -4   5   5        1.85        1.58      1.26 o 
  -3   5   5       46.34       44.60      2.21 o 
  -2   5   5      448.71      449.96      6.10 o 
  -1   5   5       95.73       91.12      2.39 o 
   0   5   5       21.25       21.95      1.27 o 
   1   5   5       68.16       73.52      1.86 o 
   2   5   5        6.57        7.29      0.66 o 
   3   5   5       44.82       42.92      2.06 o 
   4   5   5        0.08       -0.12      0.50 o 
   5   5   5       41.84       42.50      3.90 o 
   6   5   5       37.90       36.05      4.08 o 
   7   5   5       10.56       11.44      2.65 o 
  -3   6   5        0.80        0.32      0.56 o 
  -2   6   5        0.05        0.18      0.42 o 
  -1   6   5       29.32       33.01      1.66 o 
   0   6   5       58.69       58.61      2.69 o 
   1   6   5       64.49       67.16      2.23 o 
   2   6   5        5.60        4.68      0.95 o 
   3   6   5       20.21       13.35      2.41 o 
   4   6   5       52.27       51.73      2.45 o 
   5   6   5      181.76      181.57      8.38 o 
   6   6   5        0.20        0.52      1.35 o 
   7   6   5        3.79        3.21      1.61 o 
  -3   7   5       44.30       57.03      5.06 o 
  -2   7   5        9.63        9.55      1.35 o 
  -1   7   5        2.12        1.27      0.46 o 
   0   7   5       34.02       33.13      2.99 o 
   1   7   5       32.61       33.57      2.27 o 
   2   7   5       40.27       35.07      1.87 o 
   3   7   5        1.63        2.04      0.63 o 
   4   7   5        0.46       -0.31      0.84 o 
   5   7   5       13.30       10.21      2.30 o 
   6   7   5        2.18        1.16      1.28 o 
  -1   8   5       45.06       49.54      4.59 o 
   0   8   5        1.24        1.77      0.73 o 
   1   8   5       51.16       46.99      2.53 o 
   2   8   5       45.22       43.20      2.81 o 
   3   8   5      128.66      115.54      4.73 o 
   4   8   5        6.08        6.12      1.35 o 
   5   8   5        0.00       -0.17      1.24 o 
   6   8   5        3.91        2.46      1.32 o 
   0   9   5        2.15        2.86      0.89 o 
   1   9   5        1.43        1.50      0.70 o 
   2   9   5       26.69       26.87      2.36 o 
   3   9   5       38.44       41.37      3.07 o 
   4   9   5        4.07        2.14      1.52 o 
   5   9   5        0.39       -1.44      1.44 o 
  -2  -8   6       17.93       19.82      3.59 o 
  -1  -8   6        1.02        6.68      2.29 o 
   0  -8   6        3.30        2.28      1.80 o 
  -4  -7   6        1.25        0.77      1.06 o 
  -3  -7   6        1.86       -1.33      1.33 o 
  -2  -7   6        3.45        4.72      1.66 o 
  -1  -7   6        0.01        0.28      1.06 o 
   0  -7   6        0.40       -0.78      1.26 o 
   1  -7   6        2.27        1.77      1.63 o 
   2  -7   6        1.48        4.01      2.12 o 
  -5  -6   6        2.29       -0.71      1.18 o 
  -4  -6   6        0.76       -0.44      1.18 o 
  -3  -6   6        1.67        1.07      1.35 o 
  -2  -6   6        0.72        1.00      1.78 o 
  -1  -6   6        5.55        6.25      1.12 o 
   0  -6   6        0.02        0.24      0.44 o 
   1  -6   6        8.15       10.11      2.27 o 
   2  -6   6       24.91       20.36      3.35 o 
   3  -6   6       10.80       10.76      2.61 o 
  -5  -5   6        1.94        3.79      2.12 o 
  -4  -5   6        0.41        0.74      1.33 o 
  -3  -5   6        4.15        2.32      1.23 o 
  -2  -5   6       11.11        9.80      2.04 o 
  -1  -5   6       69.82       70.30      5.20 o 
   0  -5   6       42.36       41.59      2.11 o 
   1  -5   6       28.79       30.01      3.59 o 
   2  -5   6        0.33        0.05      1.09 o 
   3  -5   6       37.25       34.37      4.27 o 
   4  -5   6        5.09       10.09      2.75 o 
  -6  -4   6       10.42        5.20      2.33 o 
  -5  -4   6        1.54        3.79      1.82 o 
  -4  -4   6        2.04        2.20      1.28 o 
  -3  -4   6       32.26       30.32      3.41 o 
  -2  -4   6        0.76        1.63      0.99 o 
  -1  -4   6       73.64       66.15      4.68 o 
   0  -4   6      163.88      182.55      7.97 o 
   1  -4   6       11.26       10.50      2.12 o 
   2  -4   6        0.29       -0.30      1.01 o 
   3  -4   6       15.28       13.74      2.78 o 
   4  -4   6        4.91        5.28      1.87 o 
   5  -4   6       12.91       15.73      3.31 o 
  -6  -3   6        6.55        8.02      2.29 o 
  -5  -3   6        0.03        2.08      1.14 o 
  -4  -3   6        1.89        2.18      1.39 o 
  -3  -3   6       13.19       12.84      2.23 o 
  -2  -3   6       11.73       12.91      1.53 o 
  -1  -3   6        0.21        0.29      0.65 o 
   0  -3   6        4.63        4.29      0.90 o 
   1  -3   6        1.02        1.42      0.34 o 
   2  -3   6       11.57       13.58      2.42 o 
   3  -3   6       21.48       18.83      2.68 o 
   4  -3   6       27.66       24.82      3.54 o 
   5  -3   6        2.89        5.32      2.06 o 
  -6  -2   6        2.62        6.18      2.03 o 
  -5  -2   6        0.54       -0.52      1.52 o 
  -4  -2   6       41.13       39.98      3.85 o 
  -3  -2   6        4.13        1.70      0.48 o 
  -2  -2   6       56.77       60.24      2.97 o 
  -1  -2   6       18.22       16.38      1.37 o 
   0  -2   6        5.19        4.90      1.23 o 
   1  -2   6        5.89        8.37      0.81 o 
   2  -2   6       29.37       26.88      1.86 o 
   3  -2   6        2.83        1.93      1.16 o 
   4  -2   6      490.44      457.23     22.94 o 
   5  -2   6       38.52       48.65      5.08 o 
   6  -2   6        6.64        8.27      2.36 o 
  -6  -1   6        0.35        3.09      1.72 o 
  -5  -1   6       26.46       24.26      3.34 o 
  -4  -1   6       63.22       63.11      4.73 o 
  -3  -1   6       70.25       71.42      3.08 o 
  -2  -1   6        0.79        0.29      0.44 o 
  -1  -1   6       54.38       62.03      2.34 o 
   0  -1   6      637.34      594.70      5.88 o 
   1  -1   6      497.84      502.84      6.91 o 
   2  -1   6      218.65      225.94      7.51 o 
   3  -1   6      160.76      148.69      3.61 o 
   4  -1   6       28.19       25.24      1.67 o 
   5  -1   6       51.85       55.73      2.76 o 
   6  -1   6        4.64        4.10      1.91 o 
  -6   0   6        0.16       -0.49      1.27 o 
  -5   0   6        5.75        7.25      1.89 o 
  -4   0   6      122.77      127.94      4.47 o 
  -3   0   6        7.17        8.88      1.13 o 
  -2   0   6       49.95       53.87      2.22 o 
  -1   0   6      143.17      163.44      3.27 o 
   0   0   6      196.88      207.67      3.08 o 
   1   0   6       53.48       64.37      1.56 o 
   2   0   6       48.57       57.07      1.53 o 
   3   0   6       18.68       16.16      0.92 o 
   4   0   6        1.47        0.36      0.41 o 
   5   0   6        4.17        2.56      0.98 o 
   6   0   6       21.05       26.11      3.78 o 
   7   0   6       41.89       50.01      5.72 o 
  -5   1   6        3.46        3.61      1.71 o 
  -4   1   6      159.36      160.14      4.93 o 
  -3   1   6        0.00       -0.35      0.51 o 
  -2   1   6       44.29       49.42      3.42 o 
  -1   1   6       47.48       52.15      1.53 o 
   0   1   6      123.84      118.45      1.85 o 
   1   1   6      205.50      210.11      2.67 o 
   2   1   6      430.00      462.82      4.38 o 
   3   1   6       10.53        7.83      0.77 o 
   4   1   6        0.10        0.14      0.41 o 
   5   1   6       51.49       52.67      2.98 o 
   6   1   6        0.18        0.15      1.14 o 
   7   1   6        0.02        0.42      0.92 o 
  -5   2   6        2.74        3.78      1.42 o 
  -4   2   6        3.02        2.18      1.15 o 
  -3   2   6        1.08        1.83      0.52 o 
  -2   2   6       60.04       56.32      1.76 o 
  -1   2   6       87.30       94.90      1.77 o 
   0   2   6      334.75      353.45      8.90 o 
   1   2   6       29.80       29.96      0.87 o 
   2   2   6        5.18        4.94      0.92 o 
   3   2   6      167.00      170.53      3.50 o 
   4   2   6       55.43       53.07      1.94 o 
   5   2   6        9.83       14.50      1.65 o 
   6   2   6       19.10       13.59      2.65 o 
   7   2   6        8.42        7.67      2.30 o 
  -5   3   6        3.39        4.27      1.14 o 
  -4   3   6        2.97        3.69      0.98 o 
  -3   3   6        3.38        2.50      0.56 o 
  -2   3   6       18.33       17.29      1.02 o 
  -1   3   6      124.94      122.32      3.08 o 
   0   3   6      359.26      367.46      9.64 o 
   1   3   6      186.17      185.55     18.78 o 
   2   3   6       16.42       13.87      0.80 o 
   3   3   6      113.30      122.02      3.23 o 
   4   3   6        0.00        0.67      0.59 o 
   5   3   6        3.37        5.07      1.67 o 
   6   3   6        9.94        9.45      1.70 o 
   7   3   6       10.45        7.57      2.47 o 
  -4   4   6        5.61        6.06      1.12 o 
  -3   4   6        6.96        6.32      0.80 o 
  -2   4   6      197.62      210.25      3.67 o 
  -1   4   6        0.02        0.03      0.19 o 
   0   4   6       15.52       15.56      0.59 o 
   1   4   6      357.00      361.39      5.62 o 
   2   4   6      187.69      175.59      2.91 o 
   3   4   6       18.64       14.96      0.98 o 
   4   4   6      130.92      130.95      4.39 o 
   5   4   6       30.51       28.50      3.31 o 
   6   4   6        2.25        1.14      1.30 o 
   7   4   6        3.56        0.54      1.19 o 
  -4   5   6        1.40       -0.43      1.38 o 
  -3   5   6       11.66       12.40      1.46 o 
  -2   5   6      407.59      408.12      5.53 o 
  -1   5   6      288.85      287.48      3.97 o 
   0   5   6      114.67      115.36      2.09 o 
   1   5   6       28.73       26.43      1.05 o 
   2   5   6       39.51       43.58      1.51 o 
   3   5   6       25.19       23.29      1.57 o 
   4   5   6      302.71      299.21      6.80 o 
   5   5   6        4.61        5.34      1.70 o 
   6   5   6        0.20        0.36      1.04 o 
   7   5   6        6.40        6.92      2.24 o 
  -3   6   6        3.43        4.86      1.73 o 
  -2   6   6        0.75        2.21      1.54 o 
  -1   6   6      286.27      285.99      3.85 o 
   0   6   6        1.57        0.77      0.37 o 
   1   6   6        3.20        3.51      0.66 o 
   2   6   6       40.27       48.08      1.91 o 
   3   6   6       11.70        9.49      2.10 o 
   4   6   6      340.76      322.67      5.88 o 
   5   6   6        1.99        2.35      1.32 o 
   6   6   6        3.38        2.97      1.52 o 
   7   6   6        0.00       -0.31      1.34 o 
  -2   7   6       54.38       57.90      5.10 o 
  -1   7   6        7.04       11.51      2.42 o 
   0   7   6        1.59        1.80      0.60 o 
   1   7   6       77.64       71.83      3.18 o 
   2   7   6       25.48       21.52      1.85 o 
   3   7   6       50.42       44.38      2.21 o 
   4   7   6       38.16       35.73      2.66 o 
   5   7   6       36.04       39.64      4.01 o 
   6   7   6        9.22       11.55      2.53 o 
  -1   8   6        3.62        2.71      1.59 o 
   0   8   6        4.23        4.68      1.01 o 
   1   8   6        0.01        0.91      0.63 o 
   2   8   6       32.22       29.87      1.85 o 
   3   8   6      154.35      145.08      5.24 o 
   4   8   6        9.27       11.20      1.60 o 
   5   8   6       22.56       24.11      3.21 o 
   6   8   6        1.34        2.99      1.66 o 
   0   9   6       23.59       31.32      3.95 o 
   1   9   6        2.32        3.50      1.54 o 
   2   9   6        8.07       11.33      1.62 o 
   3   9   6        0.07       -0.56      0.65 o 
   4   9   6        0.16       -0.58      1.09 o 
  -3  -7   7        0.00        1.66      1.35 o 
  -2  -7   7        0.72       -1.44      1.44 o 
  -1  -7   7        0.04        1.92      1.66 o 
   0  -7   7        0.03        0.02      1.01 o 
   1  -7   7       15.53       12.54      2.84 o 
  -4  -6   7       11.58       11.91      2.67 o 
  -3  -6   7        3.42        2.42      1.92 o 
  -2  -6   7        0.80       -0.62      1.16 o 
  -1  -6   7        0.04        1.09      0.71 o 
   0  -6   7        2.37        5.02      1.73 o 
   1  -6   7        7.77        9.76      2.51 o 
   2  -6   7        0.15       -1.41      1.41 o 
   3  -6   7        0.36        1.78      1.16 o 
  -5  -5   7        1.47        3.49      2.22 o 
  -4  -5   7        1.64        0.31      1.07 o 
  -3  -5   7        2.94        2.41      1.48 o 
  -2  -5   7        0.00        2.82      1.55 o 
  -1  -5   7       13.97        9.90      2.06 o 
   0  -5   7       14.97       17.34      1.44 o 
   1  -5   7       12.36       11.96      2.51 o 
   2  -5   7       15.33       20.11      3.30 o 
   3  -5   7        9.16        7.20      2.01 o 
   4  -5   7        0.46        4.20      2.27 o 
  -5  -4   7        1.13        3.11      1.61 o 
  -4  -4   7       10.51        8.11      2.13 o 
  -3  -4   7       11.90       11.88      2.21 o 
  -2  -4   7       52.74       42.61      4.12 o 
  -1  -4   7       28.22       31.05      3.41 o 
   0  -4   7       15.49       19.62      2.74 o 
   1  -4   7        3.73        2.75      0.29 o 
   2  -4   7       69.65       75.29      5.75 o 
   3  -4   7        0.84        0.02      1.01 o 
   4  -4   7        1.19        1.53      1.70 o 
   5  -4   7        4.62       12.29      3.09 o 
  -5  -3   7        0.93        0.26      1.11 o 
  -4  -3   7        2.56        0.31      1.09 o 
  -3  -3   7      291.61      262.85      9.65 o 
  -2  -3   7        4.24        1.98      0.76 o 
  -1  -3   7        5.62        3.98      0.85 o 
   0  -3   7       16.86       16.50      1.65 o 
   1  -3   7       38.06       42.74      2.37 o 
   2  -3   7        2.17        4.87      1.73 o 
   3  -3   7      309.83      314.92     11.65 o 
   4  -3   7        0.00        0.44      0.97 o 
   5  -3   7        0.13       -0.34      0.99 o 
  -5  -2   7        1.12        3.13      1.81 o 
  -4  -2   7        3.08        2.39      1.43 o 
  -3  -2   7      596.64      533.40     42.85 o 
  -2  -2   7       48.86       41.77      7.88 o 
  -1  -2   7       25.46       26.51      1.88 o 
   0  -2   7       12.62       10.45      1.06 o 
   1  -2   7        1.16        2.16      0.49 o 
   2  -2   7       14.12       12.95      0.84 o 
   3  -2   7       79.90       92.87      5.88 o 
   4  -2   7        6.14        6.25      1.97 o 
   5  -2   7        8.43        7.23      2.41 o 
   6  -2   7        0.00       -1.51      1.51 o 
  -5  -1   7        2.46        1.75      1.53 o 
  -4  -1   7       10.66        5.78      1.46 o 
  -3  -1   7        8.66        9.39      1.05 o 
  -2  -1   7      254.22      243.21      5.24 o 
  -1  -1   7        0.12       -0.24      0.40 o 
   0  -1   7       64.63       70.49      2.16 o 
   1  -1   7       37.05       37.28      1.91 o 
   2  -1   7       36.97       37.76      1.87 o 
   3  -1   7       11.79       11.11      0.92 o 
   4  -1   7       28.27       25.05      1.62 o 
   5  -1   7        0.19       -0.36      0.50 o 
   6  -1   7        1.00        4.98      2.19 o 
  -5   0   7        7.23        5.49      1.73 o 
  -4   0   7       81.73       94.34      5.59 o 
  -3   0   7       52.20       53.61      4.18 o 
  -2   0   7       18.46       16.94      1.16 o 
  -1   0   7        4.19        3.65      0.59 o 
   0   0   7       54.43       59.01      1.79 o 
   1   0   7      373.45      360.18      8.06 o 
   2   0   7       19.07       22.97      1.15 o 
   3   0   7       13.62       14.28      0.91 o 
   4   0   7        1.16        1.03      0.58 o 
   5   0   7       28.90       31.15      2.19 o 
   6   0   7        8.14        2.69      1.43 o 
   7   0   7       54.50       66.95      6.60 o 
  -5   1   7        3.43        5.09      1.30 o 
  -4   1   7       39.74       44.18      2.65 o 
  -3   1   7       13.33       14.44      1.38 o 
  -2   1   7        6.82        5.30      0.73 o 
  -1   1   7       86.73       84.47      1.89 o 
   0   1   7        3.81        5.29      0.48 o 
   1   1   7       92.94       89.09      1.88 o 
   2   1   7      377.78      397.99      4.30 o 
   3   1   7       56.41       55.16      2.01 o 
   4   1   7        0.21        0.40      0.50 o 
   5   1   7        6.67        8.05      1.22 o 
   6   1   7        2.94        1.80      1.59 o 
   7   1   7        0.70        1.16      1.25 o 
  -5   2   7        0.64        0.25      0.79 o 
  -4   2   7        3.26        4.01      0.64 o 
  -3   2   7        0.92        1.06      0.48 o 
  -2   2   7       31.87       29.68      1.33 o 
  -1   2   7        3.25        3.24      0.60 o 
   1   2   7       30.23       30.37      0.87 o 
   2   2   7       80.97       81.97      1.90 o 
   3   2   7       12.44       13.18      1.08 o 
   4   2   7       70.67       60.06      2.49 o 
   5   2   7       24.09       18.25      2.17 o 
   6   2   7        4.33        6.21      2.14 o 
   7   2   7        2.65        4.20      1.82 o 
  -5   3   7        1.36        1.39      1.13 o 
  -4   3   7       10.94        8.94      1.31 o 
  -3   3   7        6.83        7.25      0.81 o 
  -2   3   7       45.37       43.26      1.50 o 
  -1   3   7       26.13       25.51      3.39 o 
   0   3   7      420.08      463.74     11.56 o 
   1   3   7      131.14      118.65      4.02 o 
   2   3   7       33.73       35.55      1.64 o 
   3   3   7       59.22       57.42      2.12 o 
   4   3   7       60.68       61.99      3.60 o 
   5   3   7        4.37        7.92      2.13 o 
   6   3   7        8.90        7.23      2.03 o 
   7   3   7        0.00       -0.75      1.19 o 
  -4   4   7       12.71       15.49      3.02 o 
  -3   4   7       28.62       28.84      1.60 o 
  -2   4   7       80.01       81.53      2.14 o 
  -1   4   7       18.54       15.84      1.01 o 
   0   4   7      119.79      111.01      4.25 o 
   1   4   7      138.92      131.39      4.30 o 
   2   4   7       58.73       55.38      1.43 o 
   3   4   7        0.01       -0.17      0.36 o 
   4   4   7      103.83      105.44      3.98 o 
   5   4   7       48.15       48.60      4.19 o 
   6   4   7        1.66        0.57      1.09 o 
   7   4   7        8.62       12.97      3.12 o 
  -4   5   7        0.27        1.19      1.35 o 
  -3   5   7       11.40       10.88      2.71 o 
  -2   5   7       29.48       28.90      1.48 o 
  -1   5   7       63.23       58.40      2.25 o 
   0   5   7        2.31        2.33      0.37 o 
   1   5   7       51.10       50.67      1.25 o 
   2   5   7       22.20       21.34      1.09 o 
   3   5   7       14.80       12.41      1.19 o 
   4   5   7      746.33      702.50      8.27 o 
   5   5   7        1.29        0.86      0.62 o 
   6   5   7        4.16        3.23      1.32 o 
   7   5   7        0.14        0.14      0.96 o 
  -3   6   7        1.11        0.19      1.09 o 
  -2   6   7        5.33        5.03      1.84 o 
  -1   6   7        4.97        5.05      2.22 o 
   0   6   7        3.86        3.00      0.42 o 
   1   6   7       13.60        9.73      1.16 o 
   2   6   7       25.72       24.39      1.31 o 
   3   6   7        0.00       -0.95      0.95 o 
   4   6   7       22.07       25.39      1.78 o 
   5   6   7      157.55      157.48      5.61 o 
   6   6   7       12.93       10.60      2.42 o 
   7   6   7        6.02        5.31      1.97 o 
  -2   7   7       20.41       22.74      3.55 o 
  -1   7   7       21.56       20.50      3.10 o 
   0   7   7       80.10       87.32      3.26 o 
   1   7   7       37.53       41.54      1.73 o 
   2   7   7       72.86       57.03      2.88 o 
   3   7   7       44.73       41.68      2.66 o 
   4   7   7        4.28        4.03      1.08 o 
   5   7   7        0.54        0.18      1.22 o 
   6   7   7        8.81       11.79      2.32 o 
  -1   8   7        0.75        2.74      1.28 o 
   0   8   7        0.10        1.18      1.52 o 
   1   8   7        0.86        1.22      1.42 o 
   2   8   7       36.15       35.24      4.22 o 
   3   8   7        9.27       10.27      1.50 o 
   4   8   7       24.79       30.93      2.56 o 
   5   8   7       20.41       25.47      3.37 o 
   1   9   7        0.65        0.73      1.21 o 
   2   9   7        2.71        2.01      1.59 o 
   3   9   7        0.39        1.85      0.82 o 
   4   9   7       25.62       28.93      2.66 o 
  -2  -7   8        0.00       -1.11      1.23 o 
  -1  -7   8        0.67        0.85      1.64 o 
   0  -7   8        0.08        0.62      1.19 o 
  -3  -6   8        0.02       -0.52      1.30 o 
  -2  -6   8       23.09       21.13      3.38 o 
  -1  -6   8        1.81        3.63      2.07 o 
   0  -6   8        4.98        7.43      2.36 o 
   1  -6   8        0.88       -0.19      1.34 o 
   2  -6   8       12.41       10.65      2.78 o 
  -4  -5   8        1.21       -0.51      1.58 o 
  -3  -5   8        1.27        3.51      1.48 o 
  -2  -5   8       44.63       35.28      4.13 o 
  -1  -5   8        0.89        1.01      1.30 o 
   0  -5   8        8.67        7.05      1.03 o 
   1  -5   8        4.36        5.88      1.85 o 
   2  -5   8        0.00       -0.35      1.28 o 
   3  -5   8        2.07        1.04      1.42 o 
  -5  -4   8        0.09        0.44      1.49 o 
  -4  -4   8        7.32        7.77      2.15 o 
  -3  -4   8       38.98       46.11      4.54 o 
  -2  -4   8        5.17        4.61      1.76 o 
  -1  -4   8       46.80       42.47      4.18 o 
   0  -4   8        4.15        4.07      1.50 o 
   1  -4   8        2.44        2.50      0.57 o 
   2  -4   8       66.84       72.95      5.80 o 
   3  -4   8       27.10       18.40      3.33 o 
   4  -4   8        0.57        0.09      1.09 o 
  -5  -3   8        0.05       -1.61      1.61 o 
  -4  -3   8        0.94        0.47      1.43 o 
  -3  -3   8      117.10      117.24      6.73 o 
  -2  -3   8       49.66       58.14      4.59 o 
  -1  -3   8        1.00        1.49      1.02 o 
   0  -3   8       10.21        9.81      1.42 o 
   1  -3   8        3.44        2.41      0.54 o 
   2  -3   8       10.95        9.87      2.19 o 
   3  -3   8      334.67      366.34     13.00 o 
   4  -3   8        0.00        1.95      1.64 o 
   5  -3   8        2.25        0.22      1.13 o 
  -5  -2   8        4.86        7.72      2.14 o 
  -4  -2   8        1.85        1.37      0.90 o 
  -3  -2   8        0.00        1.42      1.19 o 
  -2  -2   8      381.31      329.80     42.52 o 
  -1  -2   8      217.22      193.09     21.94 o 
   0  -2   8       58.01       60.43      2.27 o 
   1  -2   8       19.27       18.78      1.49 o 
   2  -2   8       46.10       45.66      1.95 o 
   3  -2   8      161.94      150.25      7.84 o 
   4  -2   8        7.72        6.23      1.91 o 
   5  -2   8        0.15        0.51      1.50 o 
   6  -2   8        1.04        0.57      1.43 o 
  -5  -1   8       22.63       24.19      3.41 o 
  -4  -1   8        0.01       -0.36      1.11 o 
  -3  -1   8        0.02        1.14      2.54 o 
  -2  -1   8        1.47        1.94      0.59 o 
  -1  -1   8        1.85        2.75      0.65 o 
   0  -1   8      163.53      159.23      4.25 o 
   1  -1   8        5.31        4.61      1.02 o 
   2  -1   8       46.85       45.43      2.15 o 
   3  -1   8       44.57       47.35      1.66 o 
   4  -1   8       65.86       68.11      3.04 o 
   5  -1   8       15.12       18.31      3.27 o 
   6  -1   8       12.07       14.63      3.33 o 
  -5   0   8       11.84       12.53      2.43 o 
  -4   0   8       19.56       18.62      2.65 o 
  -3   0   8       71.70       67.46      2.42 o 
  -2   0   8       35.62       31.93      7.51 o 
  -1   0   8        2.23        0.98      0.35 o 
   0   0   8        6.70        7.66      0.62 o 
   1   0   8      212.16      213.65      3.78 o 
   2   0   8       50.60       52.66      1.91 o 
   3   0   8      113.33      111.21      4.94 o 
   4   0   8        5.54        8.87      1.13 o 
   5   0   8        0.43        1.04      0.67 o 
   6   0   8        2.50        3.10      1.60 o 
  -5   1   8        2.80        3.80      0.98 o 
  -4   1   8        2.90        2.48      1.17 o 
  -3   1   8       29.34       31.33      2.13 o 
  -2   1   8        0.51        0.53      0.45 o 
  -1   1   8        9.87       13.17      0.81 o 
   0   1   8        9.15       10.25      0.71 o 
   1   1   8       56.78       58.61      1.70 o 
   2   1   8        5.90        5.02      0.71 o 
   3   1   8       35.68       32.85      1.44 o 
   4   1   8        0.00       -0.29      0.46 o 
   5   1   8       60.59       48.13      2.92 o 
   6   1   8       21.63       22.21      3.58 o 
   7   1   8       10.50       11.15      2.82 o 
  -5   2   8        3.07        4.06      1.89 o 
  -4   2   8       23.75       19.99      2.01 o 
  -3   2   8       21.93       18.77      1.32 o 
  -2   2   8        2.27        2.04      0.31 o 
  -1   2   8       58.19       65.59      1.99 o 
   0   2   8       24.58       31.49      3.39 o 
   1   2   8        5.71        4.59      0.45 o 
   2   2   8       45.16       43.13      1.44 o 
   3   2   8        8.51        8.33      0.86 o 
   4   2   8        3.90        3.74      0.65 o 
   5   2   8        0.98        0.01      1.02 o 
   6   2   8       22.44       20.04      3.34 o 
   7   2   8        4.55        5.39      1.84 o 
  -4   3   8        0.01        2.00      1.39 o 
  -3   3   8       77.01       77.37      2.46 o 
  -2   3   8       12.04       14.20      0.69 o 
  -1   3   8        3.39        5.33      1.86 o 
   0   3   8      120.53      121.89      6.49 o 
   1   3   8       19.02       19.55      1.77 o 
   2   3   8        1.58        2.02      0.37 o 
   3   3   8       14.84       13.42      1.12 o 
   4   3   8        3.22        2.99      0.59 o 
   5   3   8       10.81       13.82      2.46 o 
   6   3   8       36.34       28.47      3.78 o 
   7   3   8       11.13       11.59      2.86 o 
  -4   4   8        6.75        4.56      1.96 o 
  -3   4   8      230.30      232.24     10.88 o 
  -2   4   8        1.56        1.19      0.22 o 
  -1   4   8        0.43       -0.25      1.45 o 
   0   4   8       34.15       36.91      3.75 o 
   1   4   8       93.48       81.92      5.29 o 
   2   4   8        0.96        0.63      0.34 o 
   3   4   8      153.42      144.24     14.75 o 
   4   4   8        1.62        2.02      0.59 o 
   5   4   8        3.35        2.44      1.77 o 
   6   4   8        7.99        6.51      2.22 o 
   7   4   8        0.01        1.53      1.50 o 
  -3   5   8       16.37       21.45      3.56 o 
  -2   5   8      154.88      155.94      8.56 o 
  -1   5   8        0.14        0.34      0.22 o 
   0   5   8       36.80       38.34      3.83 o 
   1   5   8       23.54       24.58      3.07 o 
   2   5   8        9.72       10.93      1.11 o 
   3   5   8      206.50      195.22      5.98 o 
   4   5   8       17.63       20.04      1.83 o 
   5   5   8        3.05        2.16      0.85 o 
   6   5   8       25.03       22.38      3.23 o 
   7   5   8        3.79        4.10      1.33 o 
  -2   6   8        6.49        4.78      1.52 o 
  -1   6   8       18.10       19.75      3.00 o 
   0   6   8      320.44      269.88     19.13 o 
   1   6   8      125.29      116.65      1.75 o 
   2   6   8       51.98       42.12      1.53 o 
   3   6   8       11.37       10.86      1.25 o 
   4   6   8       40.41       39.37      2.01 o 
   5   6   8       13.68       12.96      1.75 o 
   6   6   8        5.44        4.31      1.59 o 
  -2   7   8        7.23        8.01      2.44 o 
  -1   7   8        0.58        0.24      1.07 o 
   0   7   8        1.80        3.48      1.51 o 
   1   7   8       13.99       15.66      1.22 o 
   2   7   8      107.70      107.13      2.75 o 
   3   7   8       18.36       15.88      1.68 o 
   4   7   8       67.82       64.42      3.40 o 
   5   7   8       17.60       16.97      2.44 o 
   6   7   8       27.51       28.42      3.72 o 
   0   8   8        0.19        3.23      1.53 o 
   1   8   8        7.63        8.10      2.42 o 
   2   8   8       49.20       41.56      4.67 o 
   3   8   8        0.16        1.48      1.71 o 
   4   8   8        2.65        5.38      1.15 o 
   5   8   8        2.60        2.97      1.10 o 
   2   9   8        0.05        0.69      1.23 o 
   3   9   8        3.90        3.67      2.04 o 
   4   9   8       10.53       11.17      2.91 o 
  -2  -6   9       11.08       11.60      2.69 o 
  -1  -6   9        1.83        5.37      2.12 o 
   0  -6   9        0.35        0.93      1.58 o 
   1  -6   9        0.27        0.89      1.45 o 
  -3  -5   9        0.12       -0.49      1.35 o 
  -2  -5   9        2.09        2.31      1.44 o 
  -1  -5   9       39.09       37.96      4.44 o 
   0  -5   9       26.17       30.92      2.09 o 
   1  -5   9       10.26       13.59      2.94 o 
   2  -5   9        0.50        1.39      0.85 o 
   3  -5   9        4.66        8.29      2.43 o 
  -4  -4   9       62.90       50.24      5.19 o 
  -3  -4   9        0.09       -1.27      1.27 o 
  -2  -4   9        0.92        1.33      1.01 o 
  -1  -4   9       29.31       29.72      3.57 o 
   0  -4   9        0.98        0.88      1.37 o 
   1  -4   9        0.17        0.59      0.34 o 
   2  -4   9       20.97       23.66      3.54 o 
   3  -4   9        2.69        3.72      1.70 o 
   4  -4   9        0.01        0.16      1.57 o 
  -4  -3   9       32.93       28.62      3.68 o 
  -3  -3   9       29.81       26.71      3.40 o 
  -2  -3   9       37.71       39.28      3.92 o 
  -1  -3   9      100.12       95.14      5.81 o 
   0  -3   9        6.54        9.02      1.17 o 
   1  -3   9        7.35        6.71      0.99 o 
   2  -3   9       34.75       34.26      1.36 o 
   3  -3   9       12.16       15.87      3.04 o 
   4  -3   9       19.90       19.91      3.45 o 
   5  -3   9        5.84        8.72      2.45 o 
  -5  -2   9        4.29        3.81      1.61 o 
  -4  -2   9        7.61        1.78      0.97 o 
  -3  -2   9       20.20       15.84      2.47 o 
  -2  -2   9        0.03       -0.65      0.65 o 
  -1  -2   9        0.86        1.89      1.48 o 
   0  -2   9       26.97       20.95      2.59 o 
   1  -2   9        0.01       -0.24      0.66 o 
   2  -2   9        4.16        3.93      0.71 o 
   3  -2   9        1.48        3.60      1.70 o 
   4  -2   9        0.11       -0.87      1.07 o 
   5  -2   9       22.61       26.98      4.04 o 
  -5  -1   9        1.71        3.97      1.82 o 
  -4  -1   9        0.06       -1.26      1.26 o 
  -3  -1   9       14.48       14.16      1.54 o 
  -2  -1   9      150.18      164.23      4.64 o 
  -1  -1   9        8.76        6.61      0.81 o 
   0  -1   9       54.92       47.16      8.92 o 
   1  -1   9      154.41      156.00      4.37 o 
   2  -1   9       30.40       26.99      1.52 o 
   3  -1   9        6.72        7.97      1.07 o 
   4  -1   9        2.95        1.65      0.91 o 
   5  -1   9       12.76       10.99      2.70 o 
   6  -1   9       46.47       61.62      6.27 o 
  -5   0   9        1.09        1.70      1.01 o 
  -4   0   9        0.00       -0.66      0.88 o 
  -3   0   9       10.98       12.71      1.37 o 
  -2   0   9       98.48       90.56      2.80 o 
  -1   0   9       11.30        9.95      0.89 o 
   0   0   9        3.99        4.77      0.54 o 
   1   0   9      232.85      230.89      5.20 o 
   2   0   9       23.73       20.97      1.72 o 
   3   0   9       20.53       19.38      1.16 o 
   4   0   9       16.66       14.30      1.12 o 
   5   0   9        2.24        2.89      0.78 o 
   6   0   9        0.53        1.79      1.23 o 
  -4   1   9        2.93        3.80      1.31 o 
  -3   1   9        7.38        8.17      0.80 o 
  -2   1   9       34.35       33.79      1.56 o 
  -1   1   9        6.66        6.42      0.58 o 
   0   1   9      133.48      136.48      2.63 o 
   1   1   9      100.54       92.78      2.39 o 
   2   1   9      134.12      122.46      5.24 o 
   3   1   9        2.73        3.91      0.61 o 
   4   1   9        2.69        1.40      0.61 o 
   5   1   9        2.23        2.11      1.28 o 
   6   1   9        0.60        0.85      1.46 o 
  -4   2   9        3.06        3.17      1.74 o 
  -3   2   9        5.94        5.56      0.90 o 
  -2   2   9        1.55        0.33      0.25 o 
  -1   2   9      120.16      122.84      2.76 o 
   0   2   9      199.87      194.37      8.27 o 
   1   2   9       18.18       15.69      0.72 o 
   2   2   9        0.43        0.40      0.36 o 
   3   2   9        5.49        3.69      0.65 o 
   4   2   9        0.07        0.42      0.56 o 
   5   2   9        5.17        6.66      2.00 o 
   6   2   9        0.14       -1.67      1.67 o 
   7   2   9        0.05        0.87      1.76 o 
  -4   3   9        7.63        5.74      2.22 o 
  -3   3   9       81.70       85.50      6.61 o 
  -2   3   9        0.94        0.68      0.54 o 
  -1   3   9        9.95       10.91      2.29 o 
   0   3   9        0.00        2.05      1.35 o 
   1   3   9       56.91       48.44      4.12 o 
   2   3   9      311.99      311.65      3.82 o 
   3   3   9       34.26       37.05      2.11 o 
   4   3   9       47.75       47.31      2.20 o 
   5   3   9        2.25        2.33      0.89 o 
   6   3   9       25.97       21.75      3.50 o 
   7   3   9       18.70       24.60      3.90 o 
  -3   4   9       45.43       51.11      5.48 o 
  -2   4   9       55.81       54.91      5.26 o 
  -1   4   9       15.50       13.01      2.57 o 
   0   4   9        4.10        3.60      1.56 o 
   1   4   9       14.07       13.16      2.38 o 
   2   4   9       74.22       77.30      2.55 o 
   3   4   9     1062.81      992.97     10.41 o 
   4   4   9        6.74        6.56      0.87 o 
   5   4   9        1.45        2.16      0.91 o 
   6   4   9        4.53        5.16      1.68 o 
   7   4   9        1.27        0.45      1.14 o 
  -3   5   9        7.72        5.01      1.97 o 
  -2   5   9      125.59      129.29      8.30 o 
  -1   5   9       18.09       20.48      3.11 o 
   0   5   9       60.72       53.12      4.85 o 
   1   5   9       59.23       50.50      4.60 o 
   2   5   9       18.35       19.54      0.96 o 
   3   5   9       84.98       84.16      3.02 o 
   4   5   9      131.92      134.73      3.75 o 
   5   5   9        5.45        4.72      1.25 o 
   6   5   9        0.00        1.24      1.42 o 
  -2   6   9        4.81        7.76      2.26 o 
  -1   6   9        2.68        0.58      1.30 o 
   0   6   9        9.45        7.19      1.73 o 
   1   6   9      124.32      122.82      7.48 o 
   2   6   9       82.32       80.25      2.66 o 
   3   6   9        3.14        3.45      0.77 o 
   4   6   9        6.42        5.39      1.25 o 
   5   6   9        0.05       -0.04      0.66 o 
   6   6   9       14.56       15.83      2.64 o 
  -1   7   9        0.03       -1.72      1.81 o 
   0   7   9       12.17       13.32      2.84 o 
   1   7   9       27.07       28.28      3.83 o 
   2   7   9        3.15        4.41      1.99 o 
   3   7   9        0.10        0.37      0.38 o 
   4   7   9       12.58       12.59      1.55 o 
   5   7   9       13.43       14.92      1.90 o 
   6   7   9       10.80       11.21      2.29 o 
   0   8   9        7.82       11.61      2.77 o 
   1   8   9        2.62        7.72      2.34 o 
   2   8   9       12.69       13.91      2.94 o 
   3   8   9        6.74        5.15      1.88 o 
   4   8   9        1.05        1.39      1.30 o 
   5   8   9        7.80        5.23      2.13 o 
   0  -6  10        7.27        6.58      2.24 o 
  -3  -5  10        0.44       -0.81      1.74 o 
  -2  -5  10        0.42        1.61      1.43 o 
  -1  -5  10        0.60        0.43      1.10 o 
   0  -5  10        0.45        2.32      1.37 o 
   1  -5  10        3.52        3.03      1.85 o 
   2  -5  10       11.18        9.38      2.74 o 
  -3  -4  10        1.67       -0.17      1.35 o 
  -2  -4  10        0.18        2.97      1.56 o 
  -1  -4  10       12.05       11.28      2.44 o 
   0  -4  10        6.36        8.57      1.30 o 
   1  -4  10       18.13       17.09      3.02 o 
   2  -4  10      123.60      128.01      8.22 o 
   3  -4  10        0.97        1.89      1.55 o 
  -4  -3  10       16.89       20.95      3.32 o 
  -3  -3  10       38.01       35.68      3.97 o 
  -2  -3  10        3.21        4.15      1.60 o 
  -1  -3  10        0.26       -0.13      0.96 o 
   0  -3  10       37.05       44.85      2.64 o 
   1  -3  10       15.58       18.05      1.53 o 
   2  -3  10      167.83      169.76      5.46 o 
   3  -3  10       17.76       18.64      3.22 o 
   4  -3  10        1.15        0.68      1.14 o 
  -4  -2  10       11.88        9.76      2.39 o 
  -3  -2  10       18.35       18.54      2.83 o 
  -2  -2  10        4.16        4.05      1.24 o 
  -1  -2  10        0.26        1.27      0.62 o 
   0  -2  10        0.21        0.18      0.71 o 
   1  -2  10        3.05        4.51      0.91 o 
   2  -2  10        2.04        4.07      0.95 o 
   3  -2  10       92.43       94.72      2.94 o 
   4  -2  10        9.93       10.48      2.48 o 
   5  -2  10       20.93       15.50      3.08 o 
  -4  -1  10        0.10       -1.11      1.11 o 
  -3  -1  10        3.51        4.10      1.36 o 
  -2  -1  10       11.48       10.77      1.28 o 
  -1  -1  10       62.93       61.81      2.45 o 
   0  -1  10        1.76        1.35      0.39 o 
   1  -1  10       40.90       45.07      2.12 o 
   2  -1  10       15.37       13.59      1.32 o 
   3  -1  10        0.00        1.26      0.98 o 
   4  -1  10        6.18        5.19      1.71 o 
   5  -1  10        4.80        6.37      2.25 o 
  -4   0  10        1.05        2.15      1.09 o 
  -3   0  10        8.44       11.28      1.29 o 
  -2   0  10       29.73       29.84      1.69 o 
  -1   0  10        0.00        0.25      0.51 o 
   0   0  10        3.02        2.82      0.52 o 
   1   0  10       17.01       13.20      2.13 o 
   2   0  10        0.36        0.00      0.49 o 
   3   0  10       16.91       17.96      1.34 o 
   4   0  10        0.81        0.24      0.40 o 
   5   0  10        5.07        5.09      1.72 o 
   6   0  10        0.20       -0.88      1.39 o 
  -4   1  10        0.31        1.33      0.85 o 
  -3   1  10        0.18        0.53      1.37 o 
  -2   1  10        1.72        1.15      0.47 o 
  -1   1  10      118.47      122.19      2.70 o 
   0   1  10       11.56       12.00      0.94 o 
   1   1  10       17.37       15.61      1.06 o 
   2   1  10        0.37        1.00      0.52 o 
   3   1  10        1.76        2.06      0.50 o 
   4   1  10       44.48       43.73      2.21 o 
   5   1  10       12.38       12.41      2.53 o 
   6   1  10        3.24        3.44      1.64 o 
  -4   2  10        8.89        7.21      2.25 o 
  -3   2  10        0.16       -0.41      1.30 o 
  -2   2  10        2.06        1.66      0.28 o 
  -1   2  10      114.78      117.27      2.67 o 
   0   2  10        9.38        9.49      1.99 o 
   1   2  10        4.07        5.02      0.38 o 
   2   2  10       59.57       63.34      1.86 o 
   3   2  10       87.14       89.34      3.79 o 
   4   2  10       10.57        9.94      1.09 o 
   5   2  10       61.90       51.47      3.25 o 
   6   2  10        2.10        2.42      1.46 o 
  -3   3  10        0.40        0.93      1.55 o 
  -2   3  10        8.78        9.07      2.50 o 
  -1   3  10        1.18        2.72      1.38 o 
   0   3  10       19.19       18.36      2.86 o 
   1   3  10       29.73       27.88      3.38 o 
   2   3  10       82.67       86.27      1.99 o 
   3   3  10      160.68      158.60      4.35 o 
   4   3  10       10.13        9.94      1.10 o 
   5   3  10        1.41       -0.31      1.10 o 
   6   3  10        0.01        2.26      1.38 o 
  -3   4  10       19.97       15.17      3.23 o 
  -2   4  10        4.27        3.68      1.51 o 
  -1   4  10        2.51        4.12      1.42 o 
   0   4  10        2.45        0.84      1.12 o 
   1   4  10       24.29       21.75      3.07 o 
   2   4  10      309.27      305.04      4.85 o 
   3   4  10      138.91      139.46      3.83 o 
   4   4  10       11.83       11.73      1.13 o 
   5   4  10        6.73        6.70      1.38 o 
   6   4  10        1.37        2.97      1.65 o 
  -2   5  10       15.24       18.08      3.23 o 
  -1   5  10       39.57       35.78      4.31 o 
   0   5  10       11.08        8.36      2.28 o 
   1   5  10      126.45      125.97      7.59 o 
   2   5  10      146.95      137.48      2.60 o 
   3   5  10       20.60       21.67      1.19 o 
   4   5  10       26.55       25.98      1.90 o 
   5   5  10       22.05       21.37      3.55 o 
   6   5  10        2.27        6.28      1.92 o 
  -2   6  10       14.19       19.06      3.50 o 
  -1   6  10        0.71       -0.86      1.49 o 
   0   6  10        0.58        0.06      1.09 o 
   1   6  10      114.68      106.63      7.23 o 
   2   6  10       18.56       21.26      3.23 o 
   3   6  10       36.72       40.28      6.14 o 
   4   6  10        1.11        2.49      0.94 o 
   5   6  10       57.18       65.19      3.86 o 
   6   6  10       56.53       71.97      6.03 o 
  -1   7  10       16.42       19.36      3.48 o 
   0   7  10       11.89       13.20      2.87 o 
   1   7  10       16.37       15.09      3.15 o 
   2   7  10        0.32        0.66      1.55 o 
   3   7  10        4.84        5.14      2.02 o 
   4   7  10       17.96       23.45      3.83 o 
   5   7  10        0.00       -0.67      1.06 o 
   1   8  10        1.05        3.52      2.09 o 
   2   8  10        0.71        1.66      1.81 o 
   3   8  10        0.14        3.03      1.96 o 
   4   8  10        1.10        2.30      1.75 o 
  -1  -5  11        0.18       -0.33      1.15 o 
   0  -5  11        0.08        0.14      0.80 o 
   1  -5  11        0.91        1.19      1.28 o 
  -2  -4  11        0.06        0.45      1.04 o 
  -1  -4  11        0.01       -0.72      0.76 o 
   0  -4  11       11.91       10.69      1.51 o 
   1  -4  11        4.42        6.16      1.99 o 
   2  -4  11       36.30       38.31      4.69 o 
   3  -4  11       13.17       16.30      3.31 o 
  -3  -3  11        0.60        1.71      1.28 o 
  -2  -3  11        9.40       11.25      2.44 o 
  -1  -3  11       18.02       14.74      1.75 o 
   0  -3  11        3.33        3.28      0.79 o 
   1  -3  11        4.63        4.05      0.91 o 
   2  -3  11       23.71       27.33      3.72 o 
   3  -3  11       14.75       13.93      2.96 o 
   4  -3  11       14.64       15.31      3.37 o 
  -3  -2  11        0.29        0.46      0.95 o 
  -2  -2  11        0.83       -0.26      0.81 o 
  -1  -2  11       43.72       44.95      2.89 o 
   0  -2  11        0.27        0.27      0.50 o 
   1  -2  11        0.36        0.73      0.90 o 
   2  -2  11        0.19        0.85      1.03 o 
   3  -2  11        1.42       -0.30      0.94 o 
   4  -2  11        5.29        5.64      1.94 o 
  -3  -1  11        0.06       -1.09      1.13 o 
  -2  -1  11        2.29        2.86      0.68 o 
  -1  -1  11        0.24       -0.51      0.51 o 
   0  -1  11      124.80      124.61      3.54 o 
   1  -1  11        1.24        1.79      0.60 o 
   2  -1  11        0.00        0.18      0.64 o 
   3  -1  11       10.36       14.07      2.09 o 
   4  -1  11        3.37        5.69      1.90 o 
   5  -1  11        0.50       -0.72      1.38 o 
  -3   0  11        3.04        2.23      1.23 o 
  -2   0  11        0.44        1.06      0.38 o 
  -1   0  11        3.78        4.77      0.71 o 
   0   0  11        8.52        7.52      0.83 o 
   1   0  11       13.27       13.18      1.43 o 
   2   0  11       30.31       34.78      1.89 o 
   3   0  11        3.52        4.21      1.03 o 
   4   0  11       24.75       24.85      1.98 o 
   5   0  11        3.34        3.42      1.50 o 
  -3   1  11        2.01        3.58      1.76 o 
  -2   1  11        3.03        3.69      0.93 o 
  -1   1  11       10.34       12.42      0.98 o 
   0   1  11        1.69        3.03      0.79 o 
   1   1  11        0.07        0.35      0.42 o 
   2   1  11        1.61        3.74      0.98 o 
   3   1  11        3.31        2.76      0.54 o 
   4   1  11       12.67       12.46      1.23 o 
   5   1  11       21.83       11.41      2.33 o 
   6   1  11        1.99        1.47      1.70 o 
  -3   2  11        0.92       -0.01      1.30 o 
  -2   2  11        1.15       -0.09      1.04 o 
  -1   2  11        0.11        0.81      0.95 o 
   0   2  11        0.50       -1.08      1.55 o 
   1   2  11        5.03        5.06      0.61 o 
   2   2  11       76.55       84.90      3.13 o 
   3   2  11        0.13        0.19      0.44 o 
   4   2  11       20.06       23.59      1.65 o 
   5   2  11       44.27       36.67      2.77 o 
   6   2  11        7.87       11.60      2.55 o 
  -3   3  11       29.35       29.62      4.44 o 
  -2   3  11        0.38        1.78      1.43 o 
  -1   3  11        5.53        5.89      2.01 o 
   0   3  11        0.87       -1.34      1.48 o 
   1   3  11        1.23        1.52      1.16 o 
   2   3  11      544.89      577.75     21.45 o 
   3   3  11        1.24        1.10      0.53 o 
   4   3  11        8.08        9.66      1.06 o 
   5   3  11        3.63        3.71      1.08 o 
   6   3  11        0.26        2.09      1.27 o 
  -2   4  11        3.39        8.05      2.41 o 
  -1   4  11        8.94        7.84      2.00 o 
   0   4  11        1.32        4.60      1.80 o 
   1   4  11        2.50        1.30      1.18 o 
   2   4  11       13.00       11.59      1.67 o 
   3   4  11      301.26      296.22      5.41 o 
   4   4  11        4.47        4.02      0.78 o 
   5   4  11        0.35        0.07      0.67 o 
   6   4  11        0.00       -0.84      1.21 o 
  -2   5  11        2.34        3.49      2.00 o 
  -1   5  11        0.09       -1.29      1.29 o 
   0   5  11        8.04        6.40      2.27 o 
   1   5  11       13.58        8.06      2.34 o 
   2   5  11       11.11       13.61      2.91 o 
   3   5  11        0.36        0.43      0.48 o 
   4   5  11        0.10        0.53      0.64 o 
   5   5  11       59.94       65.32      4.94 o 
   6   5  11       32.17       43.42      3.38 o 
  -1   6  11       12.87       12.14      2.63 o 
   0   6  11        0.02        1.71      1.30 o 
   1   6  11       10.72        6.80      2.02 o 
   2   6  11       17.35       17.61      3.15 o 
   3   6  11       11.48       14.52      2.99 o 
   4   6  11        0.47        1.58      1.00 o 
   5   6  11        0.77        0.30      0.82 o 
   0   7  11        1.65        0.94      1.86 o 
   1   7  11       28.17       28.43      4.24 o 
   2   7  11        9.59       11.19      2.82 o 
   3   7  11        2.56        2.20      1.87 o 
   4   7  11        0.06       -0.75      1.20 o 
   5   7  11        3.54        4.83      1.97 o 
   3   8  11        0.64       -0.19      1.44 o 
  -1  -4  12        0.90        0.39      0.92 o 
   0  -4  12        0.40       -0.13      1.08 o 
   1  -4  12       59.53       62.54      5.88 o 
  -2  -3  12        5.86        4.52      0.85 o 
  -1  -3  12        1.29        3.62      1.06 o 
   0  -3  12        1.58        1.27      1.07 o 
   1  -3  12       19.94       24.84      3.58 o 
   2  -3  12       36.23       39.04      4.52 o 
   3  -3  12        2.20        5.03      2.19 o 
  -2  -2  12        0.32        0.35      0.64 o 
  -1  -2  12        7.36        7.91      1.59 o 
   0  -2  12       40.70       34.92      2.57 o 
   1  -2  12       22.70       28.85      2.29 o 
   2  -2  12        3.29        2.92      2.53 o 
   3  -2  12       11.90       12.51      2.43 o 
   4  -2  12        0.01       -1.70      1.70 o 
  -3  -1  12        0.11        0.13      0.70 o 
  -2  -1  12        1.57        1.23      0.64 o 
  -1  -1  12        4.70        5.02      1.31 o 
   0  -1  12       17.12       18.21      1.44 o 
   1  -1  12        0.15        1.16      0.71 o 
   2  -1  12        0.88        0.86      1.87 o 
   3  -1  12        6.87        7.20      1.22 o 
   4  -1  12        0.04        0.14      1.02 o 
  -3   0  12       15.53       16.67      3.37 o 
  -2   0  12        6.36        3.83      3.26 o 
  -1   0  12        0.66        0.37      0.45 o 
   0   0  12        7.11        6.67      0.78 o 
   1   0  12       16.90       17.38      1.35 o 
   2   0  12        1.69        1.31      0.69 o 
   3   0  12        3.47        2.86      0.90 o 
   4   0  12        2.17        3.68      1.00 o 
   5   0  12        2.62        4.48      1.91 o 
  -3   1  12        3.88        5.81      2.02 o 
  -2   1  12       51.14       61.68      5.90 o 
  -1   1  12        0.00       -0.05      0.46 o 
   0   1  12        2.17        2.49      0.49 o 
   1   1  12       11.64       12.46      0.98 o 
   2   1  12        0.02        0.41      0.60 o 
   3   1  12        0.14        0.09      0.47 o 
   4   1  12       62.15       61.78      3.41 o 
   5   1  12       15.70       18.76      2.00 o 
  -2   2  12        2.29        1.05      1.41 o 
  -1   2  12        1.05        0.74      1.33 o 
   0   2  12        0.40       -1.67      1.67 o 
   1   2  12        0.07        0.47      0.28 o 
   2   2  12       33.80       32.19      1.93 o 
   3   2  12        1.15        0.99      0.46 o 
   4   2  12        0.06        0.15      0.89 o 
   5   2  12        8.69        9.71      1.49 o 
  -2   3  12        0.01        1.70      1.55 o 
  -1   3  12        0.57        0.15      1.10 o 
   0   3  12        0.41        0.10      1.18 o 
   1   3  12       22.21       21.54      3.37 o 
   2   3  12      160.09      157.18      4.01 o 
   3   3  12       49.71       49.64      4.69 o 
   4   3  12       37.20       38.97      2.75 o 
   5   3  12        0.00        0.10      1.03 o 
  -2   4  12       15.05       14.56      3.25 o 
  -1   4  12        5.95        5.90      2.13 o 
   0   4  12       40.16       46.07      5.04 o 
   1   4  12        3.02        3.91      1.92 o 
   2   4  12       36.04       44.35      4.64 o 
   3   4  12       25.72       14.12      5.67 o 
   4   4  12        0.44        0.83      0.82 o 
   5   4  12        0.39        0.73      0.76 o 
  -1   5  12        6.01        5.21      2.18 o 
   0   5  12        4.34        4.37      1.91 o 
   1   5  12        4.89        6.77      2.29 o 
   2   5  12       15.18       10.59      2.56 o 
   3   5  12        0.59        0.44      1.06 o 
   4   5  12       41.86       43.38      2.79 o 
   5   5  12       42.08       50.62      3.41 o 
   0   6  12       62.33       62.41      6.21 o 
   1   6  12       12.85       20.88      3.64 o 
   2   6  12       10.23        8.07      2.40 o 
   3   6  12        1.94        1.66      1.12 o 
   4   6  12        0.05       -1.03      1.63 o 
   5   6  12        3.78        4.04      1.63 o 
   1   7  12        6.68        4.78      2.20 o 
   2   7  12        2.01        0.91      1.73 o 
   3   7  12        3.25        6.12      2.29 o 
   4   7  12       14.45       15.36      3.25 o 
   0  -3  13        3.50        3.42      1.50 o 
   1  -3  13        0.00       -0.73      0.94 o 
  -1  -2  13        8.66        7.53      1.59 o 
   0  -2  13        0.88       -0.12      0.72 o 
   1  -2  13        1.20        0.87      0.60 o 
   2  -2  13        1.95        0.32      0.96 o 
   3  -2  13        1.61        5.97      1.96 o 
  -2  -1  13        6.13        8.78      2.56 o 
  -1  -1  13        1.12        0.54      1.43 o 
   0  -1  13        9.36        6.27      1.33 o 
   1  -1  13        2.43        0.66      0.58 o 
   2  -1  13        2.98        2.78      0.92 o 
   3  -1  13        8.78        9.24      2.20 o 
   4  -1  13        1.64        3.13      1.62 o 
  -2   0  13       11.86       18.51      3.35 o 
  -1   0  13        7.87       11.82      2.75 o 
   0   0  13        0.00        0.98      0.68 o 
   1   0  13        1.59        1.50      1.00 o 
   2   0  13        0.30        0.72      0.63 o 
   3   0  13        4.53        6.63      1.28 o 
   4   0  13       19.44       16.93      2.96 o 
  -2   1  13       10.21       11.31      2.89 o 
  -1   1  13        0.03       -1.33      1.33 o 
   0   1  13       22.21       19.12      3.19 o 
   1   1  13        1.18        0.82      0.64 o 
   2   1  13        3.29        5.25      1.57 o 
   3   1  13        6.12        6.75      1.85 o 
   4   1  13       20.52       18.70      1.99 o 
   5   1  13        0.06       -1.75      1.75 o 
  -2   2  13        1.66       -1.15      1.59 o 
  -1   2  13        0.01        1.33      1.80 o 
   0   2  13        2.85        2.24      1.24 o 
   1   2  13      158.81      162.04      8.63 o 
   2   2  13        0.97        2.17      1.28 o 
   3   2  13        0.00        1.47      0.75 o 
   4   2  13        0.53       -0.28      0.84 o 
   5   2  13        1.69        1.30      0.82 o 
  -1   3  13        3.98        3.60      1.83 o 
   0   3  13        0.03       -1.15      1.15 o 
   1   3  13       24.61       25.85      3.84 o 
   2   3  13        7.15        2.23      1.52 o 
   3   3  13        4.13        5.25      1.92 o 
   4   3  13        4.28        4.87      1.40 o 
   5   3  13        7.16       10.09      1.67 o 
  -1   4  13        0.19        1.65      1.40 o 
   0   4  13        1.11        0.05      1.08 o 
   1   4  13       22.51       28.42      4.06 o 
   2   4  13       13.78       13.57      2.92 o 
   3   4  13        7.98       11.95      2.64 o 
   4   4  13       45.95       47.54      3.07 o 
   5   4  13       45.63       59.90      3.73 o 
   0   5  13       41.10       46.15      5.47 o 
   1   5  13        5.35        7.17      2.69 o 
   2   5  13        0.41        0.32      1.42 o 
   3   5  13        0.38        0.41      1.18 o 
   4   5  13       20.75       24.91      3.93 o 
   1   6  13        1.35        2.59      1.73 o 
   2   6  13       11.84       14.06      3.15 o 
   3   6  13        1.96        4.69      1.94 o 
   4   6  13        1.31       -0.31      1.26 o 
   0  -1  14        1.39       -1.26      1.46 o 
   1  -1  14        0.00       -0.20      1.17 o 
   2  -1  14        5.25        4.98      1.43 o 
  -1   0  14        2.47        3.87      1.89 o 
   0   0  14        0.44       -2.31      2.31 o 
   1   0  14        2.95       -0.86      1.37 o 
   2   0  14        1.65        2.96      0.87 o 
   3   0  14        4.84        6.14      1.25 o 
  -1   1  14        0.03       -0.57      1.53 o 
   0   1  14        1.66       -0.61      1.81 o 
   1   1  14       45.72       44.65      4.69 o 
   2   1  14        0.00        0.42      1.15 o 
   3   1  14        0.07       -0.44      0.67 o 
   4   1  14        1.01        1.39      1.09 o 
  -1   2  14        0.25       -0.88      1.24 o 
   0   2  14        8.45        5.43      2.01 o 
   1   2  14      119.72      134.60      8.33 o 
   2   2  14       12.99       15.16      2.85 o 
   3   2  14        0.17        0.19      0.99 o 
   4   2  14        2.05        2.33      1.31 o 
   0   3  14        2.08        1.56      1.41 o 
   1   3  14       46.56       61.19      5.79 o 
   2   3  14       37.41       35.41      4.27 o 
   3   3  14        8.57        9.15      2.20 o 
   4   3  14        7.41        7.92      2.18 o 
   0   4  14        1.84        0.74      1.40 o 
   1   4  14        0.00       -0.50      1.48 o 
   2   4  14       50.63       50.49      5.32 o 
   3   4  14       12.16       15.40      2.90 o 
   4   4  14       26.28       27.21      4.02 o 
   1   5  14        2.45        4.50      2.26 o 
   2   5  14       20.74       26.28      4.08 o 
   3   5  14       10.26       13.31      3.02 o 
   1   1  15        9.32       13.69      2.72 o 
   2   1  15        0.05        3.36      2.18 o 
   1   2  15        0.25        0.88      1.36 o 
   2   2  15        0.03        1.84      1.59 o 
   2   3  15       26.34       24.98      3.92 o 
                                                 
